# Supplementary material for: CO2-evoked release of PGE2 modulates sighs and inspiration as demonstrated in brainstem organotypic culture
Source: eLife. 2016 Jul 5;5:e14170. doi: 10.7554/eLife.14170 (PMC4974055; doi:10.7554/eLife.14170)
Supplement: Figure 3—source data 1. — DOI: http://dx.doi.org/10.7554/eLife.14170.012 [file elife-14170-fig3-data1.xlsx]

## Sheet: Sheet1
experiment name	rest potential (mV)	AP threshold (mV)	AP amp (mV)	AP halfwidth (ms)	tau membrane (ms)
g110621_ericbrainstem_pair	-57	-33	59	1.7	28
g110621_ericbrainstem_pair	-50	-34	61	1.5	25
g110714_brainstemcultA	-62	-37	77	0.7	17
g110714_brainstemcultB	-47	-31	42	1.1	33
g110714_brainstemcultC	-60	-35	64	0.5	14
prebotz stats	-55.2	-34	60.6	1.1	23.4	mean
	6.45755	2.23607	12.5419	0.509902	7.82943	stdev
