# Supplementary material for: CO2-evoked release of PGE2 modulates sighs and inspiration as demonstrated in brainstem organotypic culture
Source: eLife. 2016 Jul 5;5:e14170. doi: 10.7554/eLife.14170 (PMC4974055; doi:10.7554/eLife.14170)
Supplement: Figure 4—source data 1. — DOI: http://dx.doi.org/10.7554/eLife.14170.015 [file elife-14170-fig4-data1.xlsx]

## Sheet: preBötC vs pFRG
	preBötC	pFRG	preBötC	pFRG	preBötC	pFRG	preBötC	pFRG	preBötC	pFRG	preBötC	pFRG	preBötC	pFRG	preBötC	pFRG	preBötC	pFRG	preBötC	pFRG				All topology values	Topology min	Topology max
	Number of correlations	Number of correlations	Active cells	Active cells	Correlations/active cell	Correlations/active cell	Lambda	Lambda	Lambda normalized	Lambda normalized	Sigma	Sigma	Sigma normalized	Sigma normalized	Connectivity	Connectivity	Connectivity normalized	Connectivity normalized	Small network parameter	Small network parameter				1.2292	0.061002	10.226
1 week	752	207	164	27	4.58537	7.66667	0.67541	0.9006	0.0604494	0.0826051	3.6842	1.1184	0.356474	0.104034	0.63415	0.92593	0.05639	0.0850972	5.45476	1.24184				0.329
	790	189	71	37	11.1268	5.10811	0.979	0.884	0.0903186	0.0809719	1.5671	1.368	0.14818	0.128591	0.94366	0.91892	0.0868416	0.0844075	1.60072	1.54751				1.0697
	741	35	167	27	4.43713	1.2963	0.75936	1.0671	0.068709	0.0989864	4.3798	2.1448	0.424911	0.205018	0.71856	0.66667	0.0646948	0.0595895	5.76775	2.00993				0.9755
	338	117	118	129	2.86441	0.906977	0.54834	1.3227	0.0479475	0.124134	4.4119	8.1641	0.42807	0.797235	0.67797	0.814	0.0607013	0.0740848	8.04592	0.75603				0.061002
	1281	178	160	81	8.00625	2.19753	0.73133	0.4868	0.0659512	0.0418928	1.8945	4.5921	0.180391	0.445799	0.8	0.49383	0.0727074	0.0425844	2.59049	9.43324				0.8422
	541	36	114	98	4.74561	0.367347	0.50415	0.16356	0.0435998	0.0100903	4.459	3.0971	0.432704	0.298711	0.71053	0.44898	0.0639048	0.0381718	8.84459	1.31621				1.0424
		115		28		4.10714		0.6195		0.0549487		1.1601		0.108136		0.75		0.0677881		1.87264				0.82664
		92		57		1.61404		0.677		0.0606059		2.7927		0.268762		0.70175		0.0630409		4.12511				0.57509
		65		20		3.25		0.81441		0.0741252		1.1467		0.106818		0.85		0.0776267		1.40801				1.0024
		72		65		1.10769		0.6744		0.0603501		2.8651		0.275885		0.67692		0.060598		4.24837				1.0053
		307		139		2.20863		0.7943		0.0721466		6.7851		0.66156		0.777		0.0704445		8.54224				0.44569
		23		37		0.621622		0.52398		0.0455508		1.8947		0.180411		0.72073		0.0649083		3.61598				0.83123
																								1
	740.5	119.667	132.333	62.0833	5.96092	2.53767	0.699598	0.744029	0.0628292	0.0672006	3.39942	3.09408	0.328455	0.298413	0.747478	0.728727	0.06754	0.0656952	5.38404	3.34309				1.0655
	315.128	85.5457	38.1401	41.2629	3.03805	2.1656	0.169887	0.296526	0.0167146	0.0291741	1.32757	2.30555	0.130615	0.226835	0.110564	0.14789	0.010878	0.0145504	2.87509	2.88808				0.98611
	252.151	48.4011	30.5179	23.3463	2.4309	1.22528	0.135935	0.167772	0.0133742	0.0165065	1.06226	1.30446	0.104512	0.128341	0.088468	0.083675	0.00870405	0.00823249	2.30051	1.63406				0.89325
	*	*	*	*	*	*																		0.95701
																								0.67541
																								0.979
2 weeks	1019	70	247	28	4.12551	2.5	1.0424	0.7664	0.0965563	0.0694016	4.3195	1.3521	0.418979	0.127027	0.88259	0.7857	0.0808332	0.0713005	4.1438	1.76422				0.75936
	295	32	114	48	2.58772	0.666667	0.82664	0.44218	0.0753284	0.0375028	4.1068	4.1783	0.398052	0.405086	0.74561	0.625	0.0673562	0.0554898	4.96806	0.66024				0.54834
	374	83	78	44	4.79487	1.88636	0.57509	0.90071	0.0505793	0.0826159	2.347	1.8679	0.224911	0.177774	0.70513	0.81818	0.0633735	0.0744961	4.0811	2.07381				0.73133
	578	63	35	23	16.5143	2.73913	1.0024	1.1839	0.0926208	0.110478	1	1.9813	0.0923847	0.188931	1	0.95652	0.0923847	0.0881069	0.997606	1.67354				0.50415
	206	45	42	46	4.90476	0.978261	1.0053	0.7345	0.0929062	0.0662631	1.7119	5.9562	0.162426	0.580008	0.92857	0.58696	0.085357	0.0517472	1.70287	8.10919				1.1184
	541	8	114	22	4.74561	0.363636	0.44569	0.13114	0.0378481	0.00690063	1.5667	1.7699	0.14814	0.168132	0.71053	0.40909	0.0639048	0.0342472	3.51522	0.92399				1.368
	472	88	110	100	4.29091	0.88	0.83123	0.6614	0.07578	0.059071	1.2535	4.1622	0.117326	0.403502	0.84	0.56	0.0766429	0.0490947	1.50801	6.29301				2.1448
	768		40		19.2		1		0.0923847		1.0065		0.0930242		1		0.0923847		1.0065					8.1641
																								4.5921
	531.625	55.5714	97.5	44.4286	7.64546	1.43058	0.841094	0.688604	0.0767505	0.0617476	2.16399	3.03827	0.206905	0.292923	0.851554	0.67735	0.0777796	0.0606403	2.7404	3.07114				3.0971
	263.512	28.8609	69.4098	26.8816	6.38563	0.93927	0.222379	0.334339	0.0218791	0.0328945	1.33839	1.73282	0.131679	0.170487	0.121686	0.185362	0.0119723	0.0182371	1.60218	2.91093				1.1601
	182.601	21.3801	48.0976	19.9138	4.42493	0.695808	0.154098	0.247677	0.0151612	0.0243681	0.92744	1.28367	0.0912476	0.126296	0.0843226	0.137315	0.0082962	0.01351	1.11023	2.15641				2.7927
	*	*			*	*																		1.1467
																								2.8651
																								6.7851
3 weeks	627	70	53	71	11.8302	0.985915	1.0655	1.2292	0.098829	0.114935	1.3849	7.5661	0.130254	0.7384	0.98113	0.8028	0.0905282	0.0729829	1.29977	6.1553				1.8947
	493	35	51	75	9.66667	0.466667	0.98611	0.329	0.0910181	0.0263674	1.5726	10.226	0.148721	1.0001	0.90196	0.45333	0.0827389	0.0385998	1.59475	2.19077				1.3521
	956	60	85	99	11.2471	0.606061	0.89325	1.0697	0.081882	0.0992422	1.9399	1.8482	0.184858	0.175836	0.87059	0.89899	0.0796525	0.0824467	2.17173	1.72777				4.1783
	1011	104	64	99	15.7969	1.05051	0.95701	0.9755	0.0881551	0.0899742	1.3396	2.2699	0.125797	0.217326	0.9375	0.88406	0.0862356	0.0809778	1.39978	2.32691				1.8679
		32		52		0.615385		0.061002		0		1.5094		0.142503		0.44231		0.0375156		1.68356				1.9813
		141		61		2.31148		0.8422		0.0768593		3.595		0.347698		0.7705		0.069805		4.26858				5.9562
																								1.7699
	771.75	73.6667	63.25	76.1667	12.1352	1.006	0.975468	0.7511	0.089971	0.0678963	1.55925	4.50243	0.147407	0.436977	0.922795	0.708665	0.0847888	0.0637213	1.61651	3.05882				4.1622
	251.557	42.1553	15.5858	19.4156	2.60662	0.679715	0.0714598	0.456759	0.00703068	0.0449389	0.273079	3.57648	0.0268673	0.351877	0.0475348	0.207756	0.00467678	0.0204404	0.389891	1.78907				7.5661
	246.521	33.7306	15.2738	15.5355	2.55444	0.543875	0.0700293	0.365477	0.00688994	0.035958	0.267613	2.86173	0.0263295	0.281555	0.0465832	0.166236	0.00458316	0.0163554	0.382087	1.43153				10.226
	*	*			*	*																		1.8482
																								2.2699
																								1.5094
																								3.595
																								0.63415
																								0.94366
																								0.71856
																								0.67797
																								0.8
																								0.71053
																								0.8028
																								0.45333
																								0.89899
																								0.88406
																								0.44231
																								0.7705
																								4.3195
																								4.1068
																								2.347
																								1
																								1.7119
																								1.5667
																								1.2535
																								1.0065
																								1.3849
																								1.5726
																								1.9399
																								1.3396
																								3.6842
																								1.5671
																								4.3798
																								4.4119
																								1.8945
																								4.459
																								0.88259
																								0.74561
																								0.70513
																								1
																								0.92857
																								0.71053
																								0.84
																								1
																								0.98113
																								0.90196
																								0.87059
																								0.9375
																								0.92593
																								0.91892
																								0.66667
																								0.814
																								0.49383
																								0.44898
																								0.75
																								0.70175
																								0.85
																								0.67692
																								0.777
																								0.72073
																								0.7857
																								0.625
																								0.81818
																								0.95652
																								0.58696
																								0.40909
																								0.56
																								0.9006
																								0.884
																								1.0671
																								1.3227
																								0.4868
																								0.16356
																								0.6195
																								0.677
																								0.81441
																								0.6744
																								0.7943
																								0.52398
																								0.7664
																								0.44218
																								0.90071
																								1.1839
																								0.7345
																								0.13114
																								0.6614

## Sheet: preBötC
7 DIV	Number of correlations	Lambda	Lambda normalized	Sigma	Sigma normalized	Connectivity	Connectivity normalized	Active cells			Min:	0.44569		0.04658
100115_01-1	752	0.67541	0.0572395	3.6842	0.806942	0.63415	0.0469587	164			Max:	4.459	0.63415	1.06226	0.13594
100803_01	790	0.979	0.132885	1.5671	0.279423	0.94366	0.12408	71					0.94366		0.1541
100804_01	741	0.75936	0.0781574	4.3798	0.980266	0.71856	0.0679913	167					0.71856		0.07003
100804_03	338	0.54834	0.0255774	4.4119	0.988264	0.67797	0.0578774	118					0.67797		1.06226
100803_03-1	1281	0.73133	0.0711732	1.8945	0.361001	0.8	0.0882837	160					0.8		0.92744
100810_03-1	541	0.50415	0.0145665	4.459	1	0.71053	0.0659904	114					0.71053		0.26761
Medel	740.5	0.699598	0.0632666	3.39942	0.735983	0.747478	0.0751969	132.333					0.88259		0.08847
SD	315.128	0.169887	0.0423309	1.32757	0.330793	0.110564	0.0275493	38.1401					0.74561		0.08432
Confidence	252.151	0.135935	0.0879759	1.06226	1	0.088468	0.0412413	-0.00525628					0.70513		0.04658
Count	6	6	6	6	6	6	6	6					1
95% min	488.349	0.563663	-0.0247093	2.33716	-0.264017	0.65901	0.0339556	132.339		--			0.92857
95% max	992.651	0.835534	0.151242	4.46168	1.73598	0.835946	0.116438	132.328		--			0.71053
										--			0.84
14 DIV								--		--			1
100622_02-1	1019	1.0424	0.148683	4.3195	0.965241	0.88259	0.108863	247	--	--			0.98113
100623_01-2	295	0.82664	0.0949216	4.1068	0.912242	0.74561	0.0747313	114					0.90196
100809_01	374	0.57509	0.0322427	2.347	0.473751	0.70513	0.0646449	78					0.87059
100809_02	578	1.0024	0.138716	1	0.138118	1	0.138118	35					0.9375
100810_01	206	1.0053	0.139439	1.7119	0.315503	0.92857	0.12032	42					3.6842
100810_03	541	0.44569	0	1.5667	0.279323	0.71053	0.0659904	114					1.5671
100811_02	472	0.83123	0.0960653	1.2535	0.201283	0.84	0.0982506	110					4.3798
100811_03-1	768	1	0.138118	1.0065	0.139738	1	0.138118	40					4.4119
Medel	531.625	0.841094	0.0985231	2.16399	0.42815	0.851554	0.101129	97.5					1.8945
SD	263.512	0.222379	0.0554104	1.33839	0.333488	0.121686	0.0303206	69.4098					4.459
Confidence	182.601	0.154098	0.105858	0.92744	0.867261	0.0843226	0.0371599	-0.00927464					4.3195
Count	8	8	8	8	8	8	8	8					4.1068
95% min	349.024	0.686996	-0.00733504	1.23655	-0.439112	0.767231	0.0639695	97.5093					2.347
95% max	714.226	0.995192	0.204381	3.09143	1.29541	0.935876	0.138289	97.4907					1
													1.7119
21 div													1.5667
100816_02-1	627	1.0655	0.154439	1.3849	0.234024	0.98113	0.133416	53					1.2535
100816_02-2	493	0.98611	0.134657	1.5726	0.280793	0.90196	0.113689	51					1.0065
100816_03-2	956	0.89325	0.111519	1.9399	0.372314	0.87059	0.105873	85					1.3849
100816_03-3	1011	0.95701	0.127406	1.3396	0.222736	0.9375	0.122545	64					1.5726
Medel	771.75	0.975468	0.132005	1.55925	0.277467	0.922795	0.118881	63.25					1.9399
SD	251.557	0.0714598	0.0178057	0.273079	0.0680434	0.0475348	0.0118443	15.5858					1.3396
Confid	246.521	0.0700293	0.0230873	0.267613	0.21762	0.0465832	3.18726e-06	-0.0458578					0.67541
Count	4	4	4	4	4	4	4	4					0.979
95% min	525.229	0.905438	0.108918	1.29164	0.0598464	0.876212	0.118877	63.2959					0.75936
95% max	1018.27	1.0455	0.155092	1.82686	0.495087	0.969378	0.118884	63.2041					0.54834
													0.73133
													0.50415
													1.0424
													0.82664
	1 vs 2	0.219372		0.112037		0.125983							0.57509
	1 vs 3	0.0164209		0.0278232		0.0184803							1.0024
	2 vs 3	0.275286		0.402549		0.294188							1.0053
													0.44569
													0.83123
													1
													1.0655
													0.98611
													0.89325
													0.95701

## Sheet: pFRG
Number of correlations	Number of active cells	Correlations/cell	Connectivity	Connectivity (normalized)	Lambda	Lambda (normalized)	Sigma	Sigma (normalized)	Small network parameter
207	27	7.66667	0.92593	0.131837	0.90139	0.128096	1.1343	0.163598	1.25839		Topology Min:	0.061002	0.92593
189	37	5.10811	0.91892	0.130768	0.89133	0.126563	1.3171	0.191461	1.47768		Topology Max:	6.6216	0.91892
35	27	1.2963	0.66667	0.092319	1.0302	0.14773	2.2444	0.332805	2.17861				0.66667
117	129	0.906977	0.65116	0.0899549	0.3446	0.0432275	6.2275	0.939929	2.7276				0.65116
178	81	2.19753	0.49383	0.0659739	0.4868	0.0649023	4.5921	0.690653	9.43324				0.49383
36	98	0.367347	0.44898	0.0591376	0.16356	0.0156324	3.0971	0.462778	2.82941				0.44898
115	28	4.10714	0.75	0.105021	0.6195	0.0851291	1.3381	0.194662	2.15997				0.75
92	57	1.61404	0.70175	0.0976661	0.6812	0.0945338	2.9919	0.446743	4.3921				0.70175
65	20	3.25	0.85	0.120263	0.81441	0.114838	1.1467	0.165488	1.40801				0.85
72	65	1.10769	0.67692	0.0938814	0.71886	0.100274	2.2671	0.336265	3.15374				0.67692
307	139	2.20863	0.77698	0.109133	0.83326	0.117712	6.6216	1	7.94662				0.77698
23	37	0.621622	0.72073	0.100559	0.52398	0.0705695	1.8947	0.279502	3.61598				0.72073
119.667	62.0833	2.53767	0.715156	0.0997095	0.667424	0.092434	2.90605	0.433657	3.54844				0.89286
85.5457	41.2629	2.1656	0.14682	0.0223791	0.252625	0.0385064	1.92615	0.293593	2.59292				0.625
48.4011	23.3463	1.22528	0.08307	0.0126619	0.142934	0.0217867	1.0898	0.166113	1.46706				0.81818
													0.95652
70	28	2.5	0.89286	0.126796	0.77889	0.109424	1.2858	0.18669	1.65081				0.58696
32	48	0.666667	0.625	0.0859675	0.44218	0.0581011	4.1783	0.62758	9.44932				0.40909
83	44	1.88636	0.81818	0.115413	0.90071	0.127993	1.8679	0.275417	2.07381				0.56
63	23	2.73913	0.95652	0.136499	1.1839	0.171158	1.9813	0.292702	1.67354				0.83099
45	46	0.978261	0.58696	0.0801692	0.74926	0.104908	4.586	0.689723	6.12071				0.45333
8	22	0.363636	0.40909	0.0530574	0.13114	0.0106908	1.7699	0.260479	1.98627				0.89899
88	100	0.88	0.56	0.0760598	0.63683	0.0877707	4.9326	0.742554	7.74555				0.88406
55.5714	44.4286	1.43058	0.692659	0.0962803	0.688987	0.0957207	2.94311	0.439306	4.38571				0.44231
28.8609	26.8816	0.93927	0.199674	0.0304353	0.335735	0.0511745	1.5485	0.23603	3.31352				0.85246
16.3293	15.2094	0.531432	0.112974	0.0172201	0.189957	0.0289541	0.87613	0.133544	1.87477				0.90139
													0.89133
70	71	0.985915	0.83099	0.117366	1.1246	0.162119	6.1921	0.934533	5.50605				1.0302
35	75	0.466667	0.45333	0.0598006	0.30374	0.0369994	5.2045	0.783998	2.58115				0.3446
60	99	0.606061	0.89899	0.12773	1.0697	0.153751	1.8482	0.272414	1.72777				0.4868
104	99	1.05051	0.88406	0.125455	0.94881	0.135324	1.9869	0.293555	2.0941				0.16356
32	52	0.615385	0.44231	0.0581209	0.061002	0	1.5094	0.220772	3.6191				0.6195
141	61	2.31148	0.85246	0.120638	1.0625	0.152653	2.6995	0.402173	2.54071				0.6812
73.6667	76.1667	1.006	0.727023	0.101518	0.761725	0.106808	3.2401	0.484574	3.01148				0.81441
42.1553	19.4156	0.679715	0.217599	0.0331675	0.458859	0.0699416	1.96818	0.3	1.37756				0.71886
23.8512	10.9852	0.384578	0.123116	0.0187659	0.259619	0.0395725	1.11358	0.169738	0.779414				0.83326
													0.52398
													0.77889
													0.44218
													0.90071
													1.1839
88	119	0.739496	1		0.62998		15.5612						0.74926
111	110	1.00909	1		1.0906		4.3675						0.13114
18	106	0.169811	0.58491		0.30933		49.0148						0.63683
53	56	0.946429	0.80357		0.91628		16.3973						1.1246
													0.30374
													1.0697
													0.94881
													0.061002
													1.0625
													1.1343
													1.3171
													2.2444
													6.2275
													4.5921
													3.0971
													1.3381
													2.9919
													1.1467
													2.2671
													6.6216
													1.8947
													1.2858
													4.1783
													1.8679
													1.9813
													4.586
													1.7699
													4.9326
													6.1921
													5.2045
													1.8482
													1.9869
													1.5094
													2.6995
