# Supplementary material for: CO2-evoked release of PGE2 modulates sighs and inspiration as demonstrated in brainstem organotypic culture
Source: eLife. 2016 Jul 5;5:e14170. doi: 10.7554/eLife.14170 (PMC4974055; doi:10.7554/eLife.14170)
Supplement: Figure 4—source data 2. — DOI: http://dx.doi.org/10.7554/eLife.14170.016 [file elife-14170-fig4-data2.xlsx]

## Sheet: Blad1
141208_01-1	2.0000000e+00	5.0000000e+00	6.0000000e+00	9.0000000e+00	1.1000000e+01	1.2000000e+01	1.5000000e+01	1.7000000e+01	1.8000000e+01	2.0000000e+01	2.3000000e+01	2.4000000e+01	2.5000000e+01	2.7000000e+01	2.9000000e+01	3.0000000e+01	3.2000000e+01	3.3000000e+01	3.4000000e+01	3.5000000e+01	3.6000000e+01	4.2000000e+01	4.6000000e+01	4.8000000e+01	5.3000000e+01	5.6000000e+01	5.8000000e+01	6.2000000e+01	6.4000000e+01	6.6000000e+01	7.4000000e+01	7.6000000e+01	7.9000000e+01	8.2000000e+01	8.9000000e+01	1.0000000e+02	1.1500000e+02	1.1600000e+02	1.3100000e+02	1.5000000e+02	1.7200000e+02	1.7500000e+02	1.8800000e+02	2.0700000e+02
141208_02-1	1.0000000e+00	2.0000000e+00	5.0000000e+00	7.0000000e+00	8.0000000e+00	9.0000000e+00	1.0000000e+01	1.2000000e+01	1.3000000e+01	1.4000000e+01	1.7000000e+01	1.8000000e+01	1.9000000e+01	2.0000000e+01	2.1000000e+01	2.2000000e+01	2.5000000e+01	2.7000000e+01	2.9000000e+01	3.0000000e+01	3.2000000e+01	3.3000000e+01	3.5000000e+01	3.6000000e+01	3.7000000e+01	4.3000000e+01	4.4000000e+01	4.5000000e+01	4.9000000e+01	5.0000000e+01	5.5000000e+01	5.8000000e+01	5.9000000e+01	6.0000000e+01	6.2000000e+01	6.3000000e+01	6.7000000e+01	7.0000000e+01	7.1000000e+01	7.3000000e+01	7.7000000e+01	7.8000000e+01	7.9000000e+01	8.6000000e+01	9.0000000e+01	9.3000000e+01	9.5000000e+01	1.0000000e+02	1.0600000e+02
141208_03-1	1.0000000e+00	3.0000000e+00	6.0000000e+00	1.2000000e+01	1.3000000e+01	1.8000000e+01	2.0000000e+01	2.1000000e+01	2.2000000e+01	2.3000000e+01	2.4000000e+01	2.5000000e+01	2.7000000e+01	2.9000000e+01	3.0000000e+01	3.3000000e+01	3.4000000e+01	3.5000000e+01	3.6000000e+01	3.7000000e+01	4.1000000e+01	4.8000000e+01	5.1000000e+01	5.4000000e+01	5.5000000e+01	5.8000000e+01	5.9000000e+01	6.0000000e+01	6.1000000e+01	6.5000000e+01	7.9000000e+01	8.0000000e+01	8.1000000e+01	8.2000000e+01	8.7000000e+01	9.5000000e+01	9.9000000e+01	1.0000000e+02	1.0900000e+02	1.1000000e+02	1.1300000e+02	1.1400000e+02	1.1500000e+02	1.2000000e+02	1.2100000e+02	1.2200000e+02	1.2600000e+02	1.2700000e+02	1.3100000e+02
141208_04-1	1.5000000e+01	1.6000000e+01	1.7000000e+01	1.8000000e+01	5.3000000e+01	5.4000000e+01	5.8000000e+01	5.9000000e+01	6.7000000e+01	7.8000000e+01	9.2000000e+01	9.6000000e+01	9.8000000e+01	1.0600000e+02	1.1800000e+02	1.2300000e+02	1.2800000e+02	1.2900000e+02	1.6000000e+02	1.6100000e+02	1.7600000e+02	1.9100000e+02	1.9900000e+02	2.0300000e+02	2.0400000e+02	2.0600000e+02	2.0700000e+02	2.0800000e+02	2.1600000e+02	2.1700000e+02	2.1800000e+02	2.2000000e+02	2.2100000e+02	2.2400000e+02	2.3100000e+02	2.3500000e+02	2.4700000e+02	2.5000000e+02	2.5200000e+02	2.5400000e+02	2.5500000e+02	2.6100000e+02	2.6200000e+02	2.6300000e+02
141208_07-1	1.6000000e+01	2.1000000e+01	4.3000000e+01	4.4000000e+01	4.8000000e+01	4.9000000e+01	5.1000000e+01	5.3000000e+01	5.7000000e+01	6.6000000e+01	6.7000000e+01	6.8000000e+01	6.9000000e+01	7.4000000e+01	7.5000000e+01	7.6000000e+01	8.3000000e+01	8.5000000e+01	8.8000000e+01	9.1000000e+01	9.6000000e+01	1.0000000e+02	1.0600000e+02	1.0800000e+02	1.1100000e+02	1.1400000e+02	1.1500000e+02	1.1600000e+02	1.2000000e+02	1.2200000e+02	1.2700000e+02	1.3400000e+02	1.3800000e+02	1.4100000e+02	1.4200000e+02	1.4300000e+02	1.4400000e+02	1.4500000e+02	1.5000000e+02	1.5300000e+02	1.5700000e+02	1.5800000e+02	1.5900000e+02	1.6400000e+02	1.6700000e+02	1.6800000e+02	1.7100000e+02	1.7300000e+02	1.7800000e+02
141208_08-1	2.0000000e+00	4.0000000e+00	2.7000000e+01	3.2000000e+01	3.3000000e+01	4.8000000e+01	4.9000000e+01	5.2000000e+01	5.3000000e+01	5.9000000e+01	6.0000000e+01	7.4000000e+01	8.3000000e+01	8.8000000e+01	9.2000000e+01	9.3000000e+01	9.5000000e+01	1.0400000e+02	1.0900000e+02	1.1000000e+02	1.1100000e+02	1.1200000e+02	1.1300000e+02	1.1400000e+02	1.1900000e+02	1.2000000e+02	1.2700000e+02	1.2800000e+02	1.3500000e+02	1.3600000e+02	1.3700000e+02	1.3800000e+02	1.4000000e+02	1.4200000e+02	1.4700000e+02	1.4800000e+02	1.5200000e+02	1.5600000e+02	1.5700000e+02	1.6300000e+02	1.6500000e+02	1.7200000e+02	1.7300000e+02	1.7600000e+02	1.7800000e+02	1.8400000e+02	1.8500000e+02	1.8600000e+02	1.8900000e+02
141208_09-1	1.0000000e+00	2.0000000e+00	4.0000000e+00	5.0000000e+00	6.0000000e+00	7.0000000e+00	9.0000000e+00	1.0000000e+01	1.1000000e+01	1.5000000e+01	1.6000000e+01	1.7000000e+01	2.0000000e+01	2.3000000e+01	2.4000000e+01	2.5000000e+01	2.9000000e+01	3.0000000e+01	3.2000000e+01	3.3000000e+01	3.4000000e+01	3.5000000e+01	3.8000000e+01	3.9000000e+01	4.5000000e+01	5.0000000e+01	5.1000000e+01	5.2000000e+01	5.4000000e+01	5.5000000e+01	5.6000000e+01	5.8000000e+01	5.9000000e+01	6.0000000e+01	6.1000000e+01	6.2000000e+01	6.3000000e+01	6.4000000e+01	6.5000000e+01	6.6000000e+01	6.7000000e+01	6.8000000e+01	6.9000000e+01	7.0000000e+01	7.1000000e+01	7.5000000e+01	7.6000000e+01	7.7000000e+01	8.0000000e+01
141209_01-1	2.0000000e+00	3.0000000e+00	4.0000000e+00	5.0000000e+00	6.0000000e+00	7.0000000e+00	8.0000000e+00	9.0000000e+00	1.0000000e+01	1.1000000e+01	1.2000000e+01	1.3000000e+01	1.4000000e+01	1.5000000e+01	1.6000000e+01	1.7000000e+01	1.9000000e+01	2.0000000e+01	2.1000000e+01	2.2000000e+01	2.3000000e+01	2.4000000e+01	2.5000000e+01	2.6000000e+01	2.7000000e+01	3.1000000e+01	3.2000000e+01	3.3000000e+01	3.4000000e+01	3.6000000e+01	3.7000000e+01	3.8000000e+01	4.3000000e+01	4.5000000e+01	4.6000000e+01	4.8000000e+01	4.9000000e+01	5.0000000e+01	5.4000000e+01	5.5000000e+01	5.7000000e+01	6.6000000e+01	6.8000000e+01	7.1000000e+01	7.2000000e+01	7.3000000e+01	7.4000000e+01	7.5000000e+01	8.1000000e+01
141209_02-1	2.0000000e+00	3.0000000e+00	9.0000000e+00	1.0000000e+01	1.1000000e+01	1.2000000e+01	1.5000000e+01	1.7000000e+01	2.0000000e+01	2.1000000e+01	2.2000000e+01	2.3000000e+01	2.4000000e+01	2.5000000e+01	2.8000000e+01	2.9000000e+01	3.1000000e+01	3.2000000e+01	3.3000000e+01	3.5000000e+01	3.6000000e+01	3.7000000e+01	3.9000000e+01	4.0000000e+01	4.1000000e+01	4.7000000e+01	4.8000000e+01	4.9000000e+01	5.1000000e+01	5.2000000e+01	5.4000000e+01	5.5000000e+01	5.6000000e+01	5.7000000e+01	5.8000000e+01	6.4000000e+01	6.6000000e+01	7.2000000e+01	7.4000000e+01	7.7000000e+01	7.9000000e+01	8.2000000e+01	8.3000000e+01	9.0000000e+01	9.1000000e+01	9.8000000e+01	9.9000000e+01	1.0000000e+02	1.0200000e+02
141209_03-1	2.0000000e+00	4.0000000e+00	5.0000000e+00	7.0000000e+00	8.0000000e+00	1.2000000e+01	1.3000000e+01	1.6000000e+01	2.0000000e+01	2.1000000e+01	2.2000000e+01	2.3000000e+01	2.4000000e+01	2.6000000e+01	2.7000000e+01	2.8000000e+01	2.9000000e+01	3.1000000e+01	3.2000000e+01	3.3000000e+01	3.4000000e+01	3.5000000e+01	4.6000000e+01	5.1000000e+01	5.2000000e+01	5.3000000e+01	5.4000000e+01	6.2000000e+01	6.8000000e+01	6.9000000e+01	7.1000000e+01	7.4000000e+01	7.5000000e+01	7.6000000e+01	8.0000000e+01	8.1000000e+01	8.2000000e+01	8.3000000e+01	8.4000000e+01	8.6000000e+01	8.7000000e+01	8.9000000e+01	9.1000000e+01	9.5000000e+01	9.9000000e+01	1.0300000e+02	1.0400000e+02	1.0500000e+02	1.1000000e+02
141209_04-1	1.0000000e+00	2.0000000e+00	3.0000000e+00	4.0000000e+00	5.0000000e+00	6.0000000e+00	7.0000000e+00	8.0000000e+00	9.0000000e+00	1.0000000e+01	1.1000000e+01	1.2000000e+01	1.3000000e+01	1.4000000e+01	1.5000000e+01	1.6000000e+01	1.7000000e+01	1.8000000e+01	1.9000000e+01	2.0000000e+01	2.1000000e+01	2.2000000e+01	2.3000000e+01	2.4000000e+01	2.5000000e+01	2.6000000e+01	2.7000000e+01	2.8000000e+01	2.9000000e+01	3.0000000e+01	3.1000000e+01	3.2000000e+01	3.3000000e+01	3.4000000e+01	3.5000000e+01	3.6000000e+01	3.7000000e+01	3.8000000e+01	3.9000000e+01	4.0000000e+01	4.1000000e+01	4.2000000e+01	4.3000000e+01	4.4000000e+01	4.5000000e+01	4.6000000e+01	4.7000000e+01	4.8000000e+01	4.9000000e+01
141209_05-1	1.0000000e+00	3.0000000e+00	6.0000000e+00	8.0000000e+00	1.1000000e+01	1.2000000e+01	1.5000000e+01	2.0000000e+01	2.1000000e+01	2.4000000e+01	2.7000000e+01	2.8000000e+01	2.9000000e+01	3.0000000e+01	3.2000000e+01	3.4000000e+01	3.5000000e+01	4.2000000e+01	5.1000000e+01	5.3000000e+01	5.4000000e+01	5.9000000e+01	6.4000000e+01	7.4000000e+01	7.6000000e+01	7.8000000e+01	8.2000000e+01	8.7000000e+01	9.7000000e+01	1.0000000e+02	1.0100000e+02	1.0200000e+02	1.0500000e+02	1.0600000e+02	1.0700000e+02	1.1400000e+02	1.1500000e+02	1.1600000e+02	1.1700000e+02	1.1800000e+02	1.1900000e+02	1.2600000e+02	1.2800000e+02	1.2900000e+02	1.3200000e+02	1.3300000e+02	1.3400000e+02	1.3500000e+02	1.3600000e+02
141215_01-1	1.0000000e+00	4.0000000e+00	5.0000000e+00	6.0000000e+00	8.0000000e+00	9.0000000e+00	1.0000000e+01	1.1000000e+01	1.4000000e+01	1.5000000e+01	1.6000000e+01	1.7000000e+01	1.8000000e+01	1.9000000e+01	2.0000000e+01	2.1000000e+01	2.2000000e+01	2.3000000e+01	2.4000000e+01	2.5000000e+01	2.6000000e+01	2.7000000e+01	2.8000000e+01	2.9000000e+01	3.0000000e+01	3.3000000e+01	3.4000000e+01	3.5000000e+01	3.6000000e+01	3.7000000e+01	3.8000000e+01	3.9000000e+01	4.0000000e+01	4.1000000e+01	4.2000000e+01	4.5000000e+01	4.6000000e+01	4.7000000e+01	4.8000000e+01	4.9000000e+01	5.0000000e+01	5.4000000e+01	5.5000000e+01	5.7000000e+01	5.9000000e+01	6.1000000e+01	6.2000000e+01	6.4000000e+01	6.8000000e+01
141215_02-1	2.0000000e+00	3.0000000e+00	4.0000000e+00	5.0000000e+00	6.0000000e+00	7.0000000e+00	8.0000000e+00	1.1000000e+01	1.2000000e+01	1.7000000e+01	1.8000000e+01	1.9000000e+01	2.1000000e+01	2.2000000e+01	2.3000000e+01	2.5000000e+01	2.6000000e+01	2.7000000e+01	2.8000000e+01	2.9000000e+01	3.0000000e+01	3.1000000e+01	3.2000000e+01	3.3000000e+01	3.4000000e+01	3.7000000e+01	3.8000000e+01	3.9000000e+01	4.0000000e+01	4.1000000e+01	4.2000000e+01	4.3000000e+01	4.4000000e+01	4.5000000e+01	4.6000000e+01	4.7000000e+01	4.8000000e+01	4.9000000e+01	5.0000000e+01	5.1000000e+01	5.2000000e+01	5.3000000e+01	5.4000000e+01	5.5000000e+01	5.6000000e+01	5.7000000e+01	5.8000000e+01	5.9000000e+01	6.0000000e+01
141215_03-1	1.0000000e+00	2.0000000e+00	3.0000000e+00	4.0000000e+00	5.0000000e+00	6.0000000e+00	7.0000000e+00	8.0000000e+00	9.0000000e+00	1.0000000e+01	1.1000000e+01	1.2000000e+01	1.3000000e+01	1.4000000e+01	1.5000000e+01	1.6000000e+01	1.7000000e+01	1.8000000e+01	2.3000000e+01	2.4000000e+01	2.5000000e+01	2.6000000e+01	2.7000000e+01	2.8000000e+01	3.0000000e+01	3.2000000e+01	3.3000000e+01	3.5000000e+01	3.6000000e+01	3.7000000e+01	3.8000000e+01	3.9000000e+01	4.0000000e+01	4.2000000e+01	4.4000000e+01	4.5000000e+01	4.6000000e+01	4.7000000e+01	4.8000000e+01	4.9000000e+01	5.1000000e+01	5.2000000e+01	5.3000000e+01	5.4000000e+01	5.5000000e+01	5.6000000e+01	5.7000000e+01	5.8000000e+01	5.9000000e+01
141215_04-1	1.0000000e+00	2.0000000e+00	3.0000000e+00	5.0000000e+00	6.0000000e+00	7.0000000e+00	8.0000000e+00	9.0000000e+00	1.0000000e+01	1.1000000e+01	1.2000000e+01	1.3000000e+01	1.4000000e+01	1.5000000e+01	1.6000000e+01	1.7000000e+01	1.8000000e+01	1.9000000e+01	2.0000000e+01	2.1000000e+01	2.2000000e+01	2.3000000e+01	2.4000000e+01	2.5000000e+01	2.6000000e+01	2.7000000e+01	2.8000000e+01	2.9000000e+01	3.0000000e+01	3.1000000e+01	3.2000000e+01	3.3000000e+01	3.4000000e+01	3.5000000e+01	3.6000000e+01	3.7000000e+01	3.8000000e+01	3.9000000e+01	4.0000000e+01	4.1000000e+01	4.2000000e+01	4.3000000e+01	4.4000000e+01	4.5000000e+01	4.6000000e+01	4.7000000e+01	4.8000000e+01	5.0000000e+01	5.1000000e+01
141216_01-1	1.0000000e+00	2.0000000e+00	3.0000000e+00	4.0000000e+00	6.0000000e+00	7.0000000e+00	9.0000000e+00	1.0000000e+01	1.1000000e+01	1.2000000e+01	1.3000000e+01	1.4000000e+01	1.5000000e+01	1.6000000e+01	1.7000000e+01	1.9000000e+01	2.0000000e+01	2.1000000e+01	2.2000000e+01	2.3000000e+01	2.4000000e+01	2.5000000e+01	2.6000000e+01	2.7000000e+01	2.8000000e+01	2.9000000e+01	3.0000000e+01	3.1000000e+01	3.2000000e+01	3.3000000e+01	3.4000000e+01	3.5000000e+01	3.6000000e+01	3.7000000e+01	3.8000000e+01	3.9000000e+01	4.0000000e+01	4.1000000e+01	4.2000000e+01	4.3000000e+01	4.4000000e+01	4.5000000e+01	4.6000000e+01	4.7000000e+01	5.1000000e+01	5.4000000e+01	5.5000000e+01	5.6000000e+01	5.7000000e+01
141216_02-1	1.0000000e+00	2.0000000e+00	3.0000000e+00	5.0000000e+00	6.0000000e+00	7.0000000e+00	8.0000000e+00	9.0000000e+00	1.1000000e+01	1.3000000e+01	1.4000000e+01	1.5000000e+01	1.7000000e+01	1.9000000e+01	2.1000000e+01	2.2000000e+01	2.4000000e+01	2.5000000e+01	2.6000000e+01	2.7000000e+01	2.8000000e+01	2.9000000e+01	3.0000000e+01	3.1000000e+01	3.2000000e+01	3.3000000e+01	3.4000000e+01	3.5000000e+01	3.6000000e+01	3.7000000e+01	3.8000000e+01	3.9000000e+01	4.0000000e+01	4.1000000e+01	4.2000000e+01	4.3000000e+01	4.4000000e+01	4.5000000e+01	4.6000000e+01	4.8000000e+01	4.9000000e+01	5.0000000e+01	5.2000000e+01	5.3000000e+01	5.4000000e+01	5.5000000e+01	5.7000000e+01	5.8000000e+01	5.9000000e+01
141216_03-1	2.0000000e+00	6.0000000e+00	7.0000000e+00	8.0000000e+00	1.1000000e+01	1.3000000e+01	1.4000000e+01	1.5000000e+01	1.7000000e+01	2.2000000e+01	2.3000000e+01	2.4000000e+01	2.5000000e+01	2.6000000e+01	2.7000000e+01	2.9000000e+01	3.0000000e+01	3.1000000e+01	3.2000000e+01	3.3000000e+01	3.4000000e+01	3.6000000e+01	3.7000000e+01	3.8000000e+01	4.0000000e+01	4.1000000e+01	4.4000000e+01	4.5000000e+01	4.7000000e+01	4.8000000e+01	5.1000000e+01	6.1000000e+01	6.6000000e+01	6.7000000e+01	7.0000000e+01	7.2000000e+01	7.3000000e+01	7.4000000e+01	8.1000000e+01	8.3000000e+01	9.2000000e+01	9.3000000e+01	9.7000000e+01	9.9000000e+01	1.0600000e+02	1.1300000e+02	1.1600000e+02	1.1700000e+02	1.1900000e+02
141216_04-1	1.0000000e+00	2.0000000e+00	3.0000000e+00	4.0000000e+00	5.0000000e+00	6.0000000e+00	7.0000000e+00	8.0000000e+00	9.0000000e+00	1.0000000e+01	1.1000000e+01	1.2000000e+01	1.3000000e+01	1.4000000e+01	1.5000000e+01	1.6000000e+01	1.7000000e+01	1.8000000e+01	1.9000000e+01	2.0000000e+01	2.1000000e+01	2.3000000e+01	2.4000000e+01	2.6000000e+01	2.7000000e+01	2.8000000e+01	2.9000000e+01	3.0000000e+01	3.1000000e+01	3.2000000e+01	3.3000000e+01	3.4000000e+01	3.5000000e+01	3.6000000e+01	3.7000000e+01	3.8000000e+01	3.9000000e+01	4.0000000e+01	4.1000000e+01	4.2000000e+01	4.4000000e+01	4.5000000e+01	4.6000000e+01	4.8000000e+01	5.1000000e+01	6.0000000e+01	6.2000000e+01	6.3000000e+01	6.4000000e+01
141216_05-1	2.1000000e+01	2.5000000e+01	4.3000000e+01	4.6000000e+01	4.7000000e+01	4.9000000e+01	5.2000000e+01	5.8000000e+01	6.4000000e+01	6.5000000e+01	6.6000000e+01	6.7000000e+01	6.8000000e+01	6.9000000e+01	7.3000000e+01	7.6000000e+01	7.9000000e+01	8.0000000e+01	8.1000000e+01	8.2000000e+01	8.3000000e+01	8.4000000e+01	8.5000000e+01	8.6000000e+01	8.7000000e+01	8.8000000e+01	8.9000000e+01	9.0000000e+01	9.1000000e+01	9.2000000e+01	9.4000000e+01	9.5000000e+01	9.6000000e+01	9.7000000e+01	9.8000000e+01	9.9000000e+01	1.0100000e+02	1.0200000e+02	1.0300000e+02	1.0400000e+02	1.0500000e+02	1.0600000e+02	1.0700000e+02	1.0800000e+02	1.0900000e+02	1.1000000e+02	1.2700000e+02	1.2800000e+02	1.3100000e+02
141216_06-1	2.0000000e+00	4.0000000e+00	5.0000000e+00	7.0000000e+00	9.0000000e+00	1.2000000e+01	1.3000000e+01	1.6000000e+01	1.7000000e+01	2.2000000e+01	2.3000000e+01	2.5000000e+01	2.7000000e+01	3.0000000e+01	3.1000000e+01	3.4000000e+01	3.6000000e+01	3.7000000e+01	3.8000000e+01	4.0000000e+01	4.1000000e+01	4.3000000e+01	4.4000000e+01	4.5000000e+01	4.6000000e+01	4.7000000e+01	4.8000000e+01	4.9000000e+01	5.0000000e+01	5.3000000e+01	5.4000000e+01	5.5000000e+01	5.6000000e+01	5.9000000e+01	6.1000000e+01	6.2000000e+01	6.4000000e+01	6.5000000e+01	6.6000000e+01	6.7000000e+01	6.8000000e+01	6.9000000e+01	7.0000000e+01	7.1000000e+01	7.2000000e+01	7.3000000e+01	7.4000000e+01	7.5000000e+01	7.6000000e+01
141216_07-1	1.0000000e+00	2.0000000e+00	3.0000000e+00	5.0000000e+00	6.0000000e+00	7.0000000e+00	8.0000000e+00	9.0000000e+00	1.0000000e+01	1.1000000e+01	1.2000000e+01	1.3000000e+01	1.7000000e+01	1.8000000e+01	1.9000000e+01	2.0000000e+01	2.1000000e+01	2.4000000e+01	2.7000000e+01	2.8000000e+01	2.9000000e+01	3.0000000e+01	3.1000000e+01	3.2000000e+01	3.3000000e+01	3.6000000e+01	3.7000000e+01	3.8000000e+01	3.9000000e+01	4.0000000e+01	4.1000000e+01	5.2000000e+01	6.7000000e+01	6.8000000e+01	7.0000000e+01	7.3000000e+01	7.6000000e+01	7.7000000e+01	7.8000000e+01	8.0000000e+01	8.1000000e+01	8.3000000e+01	8.4000000e+01	8.7000000e+01	8.8000000e+01	9.1000000e+01	9.2000000e+01	9.3000000e+01	9.6000000e+01
141216_08-1	1.0000000e+00	3.0000000e+00	4.0000000e+00	5.0000000e+00	6.0000000e+00	7.0000000e+00	8.0000000e+00	9.0000000e+00	1.0000000e+01	1.1000000e+01	1.2000000e+01	1.3000000e+01	1.4000000e+01	1.5000000e+01	1.6000000e+01	2.1000000e+01	2.2000000e+01	2.5000000e+01	2.6000000e+01	2.7000000e+01	2.8000000e+01	3.0000000e+01	3.1000000e+01	3.2000000e+01	3.4000000e+01	3.5000000e+01	3.6000000e+01	3.7000000e+01	3.8000000e+01	4.0000000e+01	4.1000000e+01	4.4000000e+01	4.6000000e+01	4.7000000e+01	4.8000000e+01	5.0000000e+01	5.1000000e+01	5.2000000e+01	5.3000000e+01	5.4000000e+01	5.6000000e+01	5.7000000e+01	5.9000000e+01	6.5000000e+01	6.7000000e+01	6.8000000e+01	6.9000000e+01	7.0000000e+01	7.7000000e+01
141216_10-1	8.0000000e+00	9.0000000e+00	1.4000000e+01	4.2000000e+01	4.3000000e+01	4.4000000e+01	5.2000000e+01	5.3000000e+01	5.4000000e+01	5.5000000e+01	5.7000000e+01	5.8000000e+01	5.9000000e+01	6.0000000e+01	6.1000000e+01	6.2000000e+01	6.3000000e+01	6.4000000e+01	6.5000000e+01	6.6000000e+01	6.7000000e+01	6.8000000e+01	6.9000000e+01	7.0000000e+01	7.6000000e+01	7.8000000e+01	7.9000000e+01	8.1000000e+01	8.6000000e+01	8.7000000e+01	8.8000000e+01	9.3000000e+01	1.0500000e+02	1.0600000e+02	1.0800000e+02	1.0900000e+02	1.1000000e+02	1.1100000e+02	1.1200000e+02	1.1300000e+02	1.1400000e+02	1.1500000e+02	1.1600000e+02	1.3200000e+02	1.3600000e+02	1.3700000e+02	1.3800000e+02	1.3900000e+02	1.4000000e+02
141217_01-1	1.0000000e+00	2.0000000e+00	3.0000000e+00	4.0000000e+00	5.0000000e+00	6.0000000e+00	7.0000000e+00	8.0000000e+00	9.0000000e+00	1.0000000e+01	1.1000000e+01	1.2000000e+01	1.3000000e+01	1.4000000e+01	1.5000000e+01	1.6000000e+01	1.7000000e+01	1.8000000e+01	1.9000000e+01	2.0000000e+01	2.1000000e+01	2.2000000e+01	2.3000000e+01	2.4000000e+01	2.5000000e+01	2.6000000e+01	2.7000000e+01	2.8000000e+01	2.9000000e+01	3.0000000e+01	3.1000000e+01	3.2000000e+01	3.3000000e+01	3.4000000e+01	3.5000000e+01	3.6000000e+01	3.7000000e+01	3.8000000e+01	3.9000000e+01	4.0000000e+01	4.1000000e+01	4.2000000e+01	4.3000000e+01	4.4000000e+01	4.5000000e+01	4.6000000e+01	4.7000000e+01	4.8000000e+01	4.9000000e+01
141217_02-1	1.0000000e+00	2.0000000e+00	3.0000000e+00	4.0000000e+00	5.0000000e+00	6.0000000e+00	7.0000000e+00	8.0000000e+00	9.0000000e+00	1.0000000e+01	1.1000000e+01	1.2000000e+01	1.3000000e+01	1.4000000e+01	1.5000000e+01	1.6000000e+01	1.7000000e+01	1.8000000e+01	1.9000000e+01	2.0000000e+01	2.1000000e+01	2.2000000e+01	2.3000000e+01	2.4000000e+01	2.5000000e+01	2.6000000e+01	2.7000000e+01	2.8000000e+01	2.9000000e+01	3.0000000e+01	3.1000000e+01	3.2000000e+01	3.3000000e+01	3.4000000e+01	3.5000000e+01	3.6000000e+01	3.7000000e+01	3.8000000e+01	3.9000000e+01	4.0000000e+01	4.1000000e+01	4.2000000e+01	4.3000000e+01	4.4000000e+01	4.5000000e+01	4.9000000e+01	5.0000000e+01	5.1000000e+01	5.2000000e+01
141217_05-1	1.0000000e+00	1.6000000e+01	1.7000000e+01	2.1000000e+01	2.4000000e+01	3.6000000e+01	5.2000000e+01	8.4000000e+01	9.2000000e+01	9.8000000e+01	1.1900000e+02	1.3100000e+02	1.3500000e+02	1.4200000e+02	1.4900000e+02	1.6200000e+02	1.6700000e+02	1.7900000e+02	1.8200000e+02	1.8400000e+02	1.8800000e+02	1.9000000e+02	1.9400000e+02	1.9500000e+02	2.0300000e+02	2.0600000e+02	2.1000000e+02	2.1100000e+02	2.2200000e+02	2.2300000e+02	2.2400000e+02	2.3200000e+02	2.4500000e+02	2.4900000e+02	2.5300000e+02	2.5400000e+02	2.5900000e+02	2.6200000e+02	2.7200000e+02
141217_07-1	1.0000000e+00	2.0000000e+00	3.0000000e+00	4.0000000e+00	5.0000000e+00	6.0000000e+00	7.0000000e+00	8.0000000e+00	9.0000000e+00	1.0000000e+01	1.2000000e+01	1.4000000e+01	1.5000000e+01	1.6000000e+01	1.8000000e+01	1.9000000e+01	2.0000000e+01	2.1000000e+01	2.2000000e+01	2.3000000e+01	2.4000000e+01	2.5000000e+01	2.6000000e+01	2.7000000e+01	2.8000000e+01	2.9000000e+01	3.0000000e+01	3.1000000e+01	3.2000000e+01	3.3000000e+01	3.4000000e+01	3.5000000e+01	3.6000000e+01	3.7000000e+01	3.8000000e+01	3.9000000e+01	4.0000000e+01	4.1000000e+01	4.2000000e+01	4.3000000e+01	4.5000000e+01	4.6000000e+01	4.7000000e+01	4.8000000e+01	4.9000000e+01	5.0000000e+01	5.1000000e+01	5.2000000e+01	5.3000000e+01
141217_08-1	1.0000000e+00	2.0000000e+00	4.0000000e+00	5.0000000e+00	6.0000000e+00	8.0000000e+00	1.2000000e+01	1.5000000e+01	1.6000000e+01	1.7000000e+01	1.8000000e+01	1.9000000e+01	2.0000000e+01	2.1000000e+01	2.4000000e+01	2.7000000e+01	2.8000000e+01	2.9000000e+01	3.3000000e+01	3.4000000e+01	3.6000000e+01	3.8000000e+01	3.9000000e+01	4.0000000e+01	4.1000000e+01	4.5000000e+01	4.9000000e+01	5.0000000e+01	5.7000000e+01	5.9000000e+01	6.0000000e+01	6.3000000e+01	6.4000000e+01	6.5000000e+01	7.0000000e+01	7.1000000e+01	7.2000000e+01	7.3000000e+01	8.0000000e+01	8.1000000e+01	8.9000000e+01	9.2000000e+01	9.3000000e+01	9.5000000e+01	9.7000000e+01	9.8000000e+01	1.0000000e+02	1.0400000e+02	1.1200000e+02
[truncated: 138 more columns]

## Sheet: Blad2
		Spectral Control		Spectral TTX
		All mean freq	Coefficient of variation	All mean freq	Coefficient of variation
5 min control, 10 min 20 nM TTX	7	19.0941	34	14.3743	54
5 min control, 10 min 20 nM TTX	7	29.2074	20	13.2337	38
5 min control, 10 min 20 nM TTX	7	16.0387	38	12.2102	45
5 min control, 10 min 20 nM TTX	7	31.6602	17	17.2823	18
5 min control, 10 min 20 nM TTX	7	22.1686	36	22.6875	41
5 min control, 10 min 20 nM TTX	7	24.7743	31	19.7562	47
5 min control, 10 min 20 nM TTX	14	12.6453	34	15.571	58
5 min control, 10 min 20 nM TTX	14	30.5421	42	14.9457	63
5 min control, 10 min 20 nM TTX	14	29.3569	13	26.3568	19
5 min control, 10 min 20 nM TTX	14	16.6598	33	14.3467	26
5 min control, 10 min 20 nM TTX	21	31.3698	12	11.1346	55
5 min control, 10 min 20 nM TTX	21	16.6587	44	10.3487	67
5 min control, 10 min 20 nM TTX	21	22.5689	28	24.4679	53
5 min control, 10 min 20 nM TTX	21	39.8569	14	23.3688	26
		24.4715	28.2857	17.1489	43.5714
		23.8239	29.3333	16.5907	40.5
		22.301	30.5	17.8051	41.5
		27.6136	24.5	17.33	50.25
		5.43161	7.99305	3.72021	11.2361
		7.79032	10.6888	4.95631	19.2419
		8.79582	12.8355	6.60562	14.9896
