# Supplementary material for: CO2-evoked release of PGE2 modulates sighs and inspiration as demonstrated in brainstem organotypic culture
Source: eLife. 2016 Jul 5;5:e14170. doi: 10.7554/eLife.14170 (PMC4974055; doi:10.7554/eLife.14170)
Supplement: Figure 5—source data 1. — DOI: http://dx.doi.org/10.7554/eLife.14170.021 [file elife-14170-fig5-data1.xlsx]

## Sheet: Summary
Fq					CoV
7 DIV	14 DIV	21 DIV			7 DIV	14 DIV	21 DIV
2.666	3.5	2			26	34	41
3	3.67	2.33			22	15	9
2.4	2	4.31			35	24	20
8		3.25			33		26
6		4.6			12		27
2.6		12			18		24
8.8					14
2.5					19
3.22					11
2.03333					20.8009
1.68					27.7664
1.28					15.9344
2.85					10.3791
2.6					20.4681
3.5					25.3468
1.8					22.6569
3.43308	3.05667	4.74833	3.70357		20.8345	24.3333	24.5	22.1341
2.13712	0.750392	3.37756	2.4673		7.13606	7.7603	9.5	8.03008
All					All
2.666					26
3					22
2.4					35
2					33
6					12
2.6					18
8.8					14
2.5					19
3.22					11
3.5					34
3.67					15
2					24
2					41
2.33					9
4.31					20
3.25					26
4.6					27
12					24
3.93589					22.7778
2.55267					8.75947

## Sheet: 110205_02-1
Burst point (ms from start)	Time between bursts (s)
1198180
1251160	52.98
1268300	17.14
1334780	66.48
1350300	15.52
1375390	25.09
1404060	28.67
Mean	34.3133
SD	18.9216
Number of bursts	7
Total sampling time (s)	205.88
Frequency (mHz)	34.0004

## Sheet: 130327-2
Burst point (ms from start)	Time between bursts (s)
56637.9
90296.1	33.6581
160688	70.3917
195371	34.6833
229542	34.1707
264225	34.6833
332481	68.256
402873	70.3917
438581	35.7084
Mean	41.5174
SD	14.4421
Number of bursts	9
Total sampling time (s)	381.943
Frequency (mHz)	23.5637

## Sheet: 100824_01-1
Burst point (ms from start)	Time between bursts (s)
47454.9
67559.5	20.1046
93456.7	25.8972
117801	24.3445
Mean	23.4488
SD	2.44814
Number of bursts	4
Total sampling time (s)	70.3463
Frequency (mHz)	56.8615

## Sheet: 100831
Burst point (ms from start)	Time between bursts (s)
27121.7
48212.5	21.0909
71459.7	23.2471
100670	29.2105
124861	24.1905
Mean	24.4348
SD	2.9774
Number of bursts	5
Total sampling time (s)	97.7391
Frequency (mHz)	51.1566

## Sheet: 110310
Number of bursts	9
Total sampling time (s)	180
Frequency (mHz)	50
							1204330
							1254440
								50.11
								1180000
								1265000		85
		50

## Sheet: 160418
	C56bl6 P2 7 DIV
	16418000			16418001			16418002			16418003
	8	1.6		6	1.2		5	1		16	3.2
	10	2		12	2.4		8	1.6		15	3
	13	2.6		8	1.6		7	1.4		14	2.8
	7	1.4		10	2		6	1.2		12	2.4
	12	2.4		6	1.2		6	1.2	Substance P	14	2.8
	11	2.2	Substance P	10	2	Substance P	7	1.4	Substance P	17	3.4
Substance P	12	2.4	Substance P	10	2	Substance P	7	1.4
Substance P	11	2.2
Substance P	11	2.2
Substance P	10	2
	Mean	2.03333		Mean	1.68		Mean	1.28		Mean	2.85
Control	SD	0.422953		SD	0.466476		SD	0.203961		SD	0.295804
	CV	20.8009		CV	27.7664		CV	15.9344		CV	10.3791
	Mean	2.2		Mean	2		Mean	1.4		Mean	3.1
Substance P	SD	0.141421		SD	0		SD	0		SD	0.3
	CV	6.42824		CV	0		CV	0		CV	9.67742

## Sheet: Substance P
Fq						CV
Control	Substance P					Control	Substance P
2.03333	2.2	1.08197				20.8009	6.42824	0.309036
1.68	2	1.19048				27.7664	0	0
1.28	1.4	1.09375				15.9344	0	0
2.85	3.1	1.08772				9.67742	0	0
2.6	3.7	1.42308				20.4681
3.5	3.8	1.08571				25.3468
1.8	2.5	1.38889				22.6569
2.24905	2.67143	1.19308				20.3787	1.60706	0.077259
0.713166	0.831031	0.139431				5.59216	2.78351	0.133817
