# Supplementary material for: CO2-evoked release of PGE2 modulates sighs and inspiration as demonstrated in brainstem organotypic culture
Source: eLife. 2016 Jul 5;5:e14170. doi: 10.7554/eLife.14170 (PMC4974055; doi:10.7554/eLife.14170)
Supplement: Figure 5—source data 2. — DOI: http://dx.doi.org/10.7554/eLife.14170.022 [file elife-14170-fig5-data2.xlsx]

## Sheet: All cells
Experiement	Control frequency	DAMGO frequency
151125_01-1	24.4072	12.6221
151125_02-1	62.9418	13.9723
151125_03-1	30.9271	15.8609
151125_04-1	26.5108	11.3073
	35	14
	35.9574	13.5525
	13.9787	1.52394
	0.0301468

## Sheet: High power frequencies
151125_01-1		151125_02-1		151125_03-1		151125_04-1			Control	DAMGO
Control frequency	DAMGO frequency	Control frequency	DAMGO frequency	Control frequency	DAMGO frequency	Control frequency	DAMGO frequency		55.245	23.9347
52.43	24.9	59.17	20.17	59.27	49.65	66.83	17.7		55.7293	22.4882
52.52	20.39	57.98	19.26	58.87	87.74	65.86	42.54		56.3714	33.2158
52.55	24.08	57.68	21.36	58.5	18.43	65.67	17.7		61.4971	24.9567
53.44	25.09	57.22	20.08	57.01	23.44	64.39	26.79
54.29	23.04	57.1	22.95	53.96	44.34	64.3	18.52
55.63	23.38	56.55	23.01	53.77	17.18	64.18	22.06		57.2107	26.1488
56.03	33.6	55.73	25.88	53.22	22.58	64.03	32.53		2.50677	4.17333
56.37	16.82	55.48	34.82		17.33	63.87	26.21
56.52	17.06	55.42	18.34		45.2	63.69	20.23
57.22	24.17	55.39	21.42		22.92	62.74	20.23
57.59	17.33	55.15	20.08		23.41	61.25	24.17			0.00164978
58.35	19.23	55.11			26.37	60.82	24.9
	19.74	53.71				58.53	35.58
	40.95	52.46				56.88	17
	29.24	51.79				55.69	18.01
						54.11	27.98
						52.61	27.25
							29.82
55.245	23.9347	55.7293	22.4882	56.3714	33.2158	61.4971	24.9567
2.03058	6.36832	1.94525	4.38052	2.45232	19.7825	4.23309	6.8084
12	15	15	11	7	12	17	18
