# Supplementary material for: CO2-evoked release of PGE2 modulates sighs and inspiration as demonstrated in brainstem organotypic culture
Source: eLife. 2016 Jul 5;5:e14170. doi: 10.7554/eLife.14170 (PMC4974055; doi:10.7554/eLife.14170)
Supplement: Figure 5—source data 3. — DOI: http://dx.doi.org/10.7554/eLife.14170.023 [file elife-14170-fig5-data3.xlsx]

## Sheet: C57 PBC
	normal aCSF	high K+			normal aCSF	high K+
Mean frequency	16.64	26.5		connenctivity	0.46	0.07
SEM				lambda	0.28	0.016
Standard deviation				sigma	3.32	0
Coefficient of variation
Mean frequency	14.56	57.79		connenctivity	0.8	0.95
SEM				lambda	0.74	0.9
Standard deviation				sigma	2.46	1.01
Coefficient of variation
Mean frequency	17.39	37.36		connenctivity	0	0.27
SEM				lambda	0	0.031
Standard deviation				sigma	0	0
Coefficient of variation
average	control	high K+		average	Control	high K+
Mean frequency	16.1967	40.55		connenctivity	0.42	0.43
SEM	0.691156	7.48922		lambda	0.34	0.315667
Standard deviation	1.19712	12.9717		sigma	1.92667	0.336667
Ν	3	3
