# Supplementary material for: CO2-evoked release of PGE2 modulates sighs and inspiration as demonstrated in brainstem organotypic culture
Source: eLife. 2016 Jul 5;5:e14170. doi: 10.7554/eLife.14170 (PMC4974055; doi:10.7554/eLife.14170)
Supplement: Figure 5—source data 4. — DOI: http://dx.doi.org/10.7554/eLife.14170.024 [file elife-14170-fig5-data4.xlsx]

## Sheet: DAMGO
		Control			DAMGO			Control	DAMGO	Control				DAMGO				p value
		Connectivity CONTROL	Lambda CONTROL	Sigma CONTROL	Connectivity DAMGO	Lambda DAMGO	DAMGO	Corralations CONTROL	Correlations DAMGO	Mean frequency CONTROL	SEM CONTROL	SD CONTROL	CoV CONTROL	Mean frequency DAMGO	SEM DAMGO	SD DAMGO	CoV DAMGO	Connectivity (Paired t)	Lambda (Paired t)	Sigma (Paired t)	Correlations (Signed Rank)	Mean frequency	SEM	SD	CoV
140206_03	1	0.9292	0.56349	10.1323	0.94444	0.94415	1.0946	228	30	20.046	1.43001	15.1338	0.754954	3.78756	0.426547	4.51415	1.19184	0.835267	0.346629	0.0148007	0.01562	0.00290267	0.0207633	0.0294827	0.0050964
140206_03	3	0.43478	0.40637	6.6916	0.21429	0.078088	0	86	0	17.0429	1.55893	14.8713	0.872578	14.675	1.26066	12.0259	0.819482
140206_06	2	0.48485	0.33901	2.4758	0.060606	0.007722	0	103	2	20.7563	1.64938	13.2977	0.640657	14.5354	1.74686	14.0837	0.968922
140206_06	3	0.66667	0.49846	0.90728				6	0	11.1728	1.93219	5.46505	0.489138	4.72175	1.12736	3.18866	0.675313
140206_06	4	0.92603	0.088203	6.9668	1	1.0407	1.0005	785	6	27.7634	0.86289	16.4629	0.592971	12.5341	0.710754	13.5603	1.08188
140206_07	1	0.54167	0.46409	1.0848	0.66667	0.66596	1.4493	122	2	14.6716	1.72493	11.8255	0.806012	5.96936	1.1585	7.94226	1.3305
140206_07	2	0.1791	0.065456	6.4186	0.8	0.42934	0	13	0	19.1386	1.81746	14.7651	0.771481	3.6177	0.567748	4.61241	1.27496
	Medel	0.594614	0.34644	4.95388	0.614334	0.52766	0.590733	191.857	5.71429	18.656	1.56797	13.1173	0.70397	8.54869	0.999775	8.56105	1.04898
	SD	0.250721	0.18258	3.24078	0.35627	0.395373	0.606331	251.748	10.1096	4.84025	0.325667	3.40816	0.124488	4.74397	0.425347	4.28805	0.223772
		0.0947636	0.0690086	1.2249	0.145447	0.16141	0.247534	95.1517	3.82107	1.82944	0.123091	1.28817	0.047052	1.79305	0.160766	1.62073	0.0845778
		Connectivity	Lambda	Sigma	Connectivity	Lambda	Sigma											Connectivity (Paired t)	Lambda (Paired t)	Sigma (Paired t)	Correlations (Signed Rank)	Mean frequency	SEM	SD	CoV
140206_04	1	1	0.14082	171.166	1	0.15082	13.4928			18.0176	0.792148	9.43953	0.856769	16.4177	1.13798	13.5606	0.825976	0.889713	0.823805	0.344658	1	0.426762	0.498541	0.500745	0.610848
140206_04	2	0.464	0.34964	9.832	0.584	0.65157	2.301	90	553	17.2769	1.46536	16.3176	0.944477	16.2456	1.12713	12.5512	0.772593
140206_05	1	0.78667	1.1278	2.8018	0.36	0.29167	1.2967	251	16	18.3271	0.885388	7.6164	0.672404	19.7329	2.83941	24.4255	0.8215
140206_05	2	0.14286	0.045271	7.6923	0.36364	0.31177	2.9972	15	84	15.9851	1.69175	14.7483	0.92263	14.6829	1.3809	12.0384	0.819891
	Medel	0.598383	0.415883	47.873	0.57691	0.351457	5.02193	118.667	217.667	17.4017	1.20866	12.0305	0.84907	16.7698	1.62136	15.644	0.80999
	SD	0.324926	0.425508	71.2287	0.260571	0.184033	4.92788	98.4559	238.736	0.902515	0.379887	3.60427	0.106986	1.8394	0.710525	5.09954	0.021706
		0.162463	0.212754	35.6144	0.130286	0.0920165	2.46394	56.8435	137.834	0.451258	0.189943	1.80214	0.0534928	0.919701	0.355262	2.54977	0.010853
