# Supplementary material for: CO2-evoked release of PGE2 modulates sighs and inspiration as demonstrated in brainstem organotypic culture
Source: eLife. 2016 Jul 5;5:e14170. doi: 10.7554/eLife.14170 (PMC4974055; doi:10.7554/eLife.14170)
Supplement: Figure 6—source data 1. — DOI: http://dx.doi.org/10.7554/eLife.14170.028 [file elife-14170-fig6-data1.xlsx]

## Sheet: Original
	Control	PostPlacebo	PostCBX	Other PostCBX	PostGZA	Other PostGZA	Post18alfa	Other Post18alfa	Diff cont/postPlacebo	Diff cont/postCBX	Diff cont/postGZA	Diff cont/post18alfa	Diff cont/postPlacebo (in %)	Diff cont/postCBX (in %)	Diff cont/postGZA (in %)	Diff cont/post18alfa (in %)
100803_01	826		113	113						-713				-86.3196
100803_02	15443		4139							-11304				-73.1982
100809_01	413		66	59						-347				-84.0194
100809_03	7784		1716							-6068				-77.9548
100811_02	497		298							-199				-40.0402
100811_03	1088		72	13						-1016				-93.3824
100811_04	2214		312	312						-1902				-85.9079
100106_03	99		37							-62				-62.6263
100804_01	741				1166						425				57.3549
100804_02	73				322	3798					249				341.096
100804_03	338				561						223				65.9763
100810_01	227				145	25					-82				-36.1233
100810_02	196				4224						4028				2055.1
100810_03	598				8112	11607					7514				1256.52
100810_04	10329				9189	481					-1140				-11.0369
100818_01	271	1304							1033				381.181
100623_01	295	318							23				7.79661
100816_02	654	519							-135				-20.6422
100816_03	3705	999							-2706				-73.0364
100705_03	1660	1738							78				4.6988
110811_01	894						48	48				-846				-94.6309
110811_02	2648						573	573				-2075				-78.361
110816_01	179						15					-164				-91.6201
110816_02	127						28					-99				-77.9528
110817_01	179						60	60				-119				-66.4804
110817_02	126						35	35				-91				-72.2222
110824_01	37		21		116
120316_01	120						77					-43				-35.8333
120316_02	202						36					-166				-82.1782
Medel	1791.83	975.6	844.125	124.25	2979.38	3977.75	109	179	-341.4	-2701.38	1602.43	-450.375	59.9995	-75.4311	532.699	-74.9099
Standardavvikelse	3515.29	576.752	1377.85	131.67	3758.49	5356.9	188.469	262.865	1399.25	3991.84	3063.47	705.811	182.443	17.1221	810.487	18.3124
Kontroll vs		Placebo	CBX		GZA		18alfa

## Sheet: Number of slices
	PostCBX	in %	PostGZA	in %
Increase	2	20	5	71.4286
Decrease	8	80	1	14.2857
No change	0	0	1	14.2857
Total	10		7

## Sheet: Mean values
Control	Placebo	CBX	18-alfa	GZA
2367	976	757	126	3388
100	74.08	21.2	19.08	189.72

## Sheet: Placebo
	271	1304
	295	318
	654	519
	3705	999
	1660	1738
Medel	1317	975.6
SD	1449	576.752
Confidence	1270.08	505.536
Count	5	5
95% min	46.922	470.064
95% max	2587.08	1481.14
	100	107.797
	100	79.3578
	100	26.9636
	100	104.699
Medel	100	79.7042
SD	0	37.397
Confidence	#NUM!	36.6484
Count	4	4
95% min	#NUM!	43.0558
95% max	#NUM!	116.353

## Sheet: CBX
	826	113
	15443	4139
	1088	72
	2214	312
	497	298
	413	66
	7784	1716
	99	37
Medel	2015.83	416.833
SD	2923.08	647.953
Confidence	2338.91	518.461
Count	6	6
95% min	-323.077	-101.627
95% max	4354.74	935.294
	100	13.6804
	100	26.8018
	100	6.61765
	100	14.0921
	100	59.9598
	100	15.9806
	100	22.0452
	100	37.3737
Medel	100	26.0115
SD	0	19.5761
Confidence	#NUM!	15.6639
Count	6	6
95% min	#NUM!	10.3476
95% max	#NUM!	41.6754

## Sheet: 18-alfa
	894	48
	2648	573
	179	15
	127	28
	179	60
	126	35
Medel	692.167	126.5
SD	1003.26	219.296
Confidence	802.761	175.47
Count	6	6
95% min	-110.594	-48.9701
95% max	1494.93	301.97
	100	5.36913
	100	21.639
	100	8.37989
	100	22.0472
	100	33.5196
	100	27.7778
Medel		22.6727
SD		9.34693
Confidence		8.19279
Count		5
95% min		14.4799
95% max		30.8655

## Sheet: GZA
	741	1166
	73	322
	338	561
	227	145
	196	4224
	598	8112
	10329	9189
Medel	1786	3388.43
SD	3774.38	3862.5
Confidence	2796.05	2861.33
Count	7	7
95% min	-1010.05	527.103
95% max	4582.05	6249.75
100	157.355
100	441.096
100	165.976
100	63.8767
100	88.9631
Medel	183.453
SD	150.494
Confidence	131.911
Count	5
95% min	51.5424
95% max	315.364

## Sheet: Lambda
CBX	Control	Drug		Control	Drug
100803_01	1.0191	1.0201		100	100.098
100803_02	1.0009	0.9585		100	95.7638
100809_01	0.57844	0.11713		100	20.2493
100809_03	0.97938	0.97215		100	99.2618
100811_02	0.78167	1.0016		100	128.136
100811_03	0.96561	1.0002		100	103.582
100811_04	0.85737	0.9815		100	114.478
100106_03	0.38757	0.13502		100	34.8376
Medel	0.821255	0.773275		100	87.0508
SD	0.229026	0.39994		0	38.3544
Confidence	0.158704	0.277139		#NUM!	26.5778
Count	8	8		8	8
95% min	0.662551	0.496136		#NUM!	60.4731
95% max	0.979959	1.05041		#NUM!	113.629
GZA
100804_01	0.75496	0.92783		100	122.898
100804_02	0.61996	0.2541		100	40.9865
100804_03	0.56331	1		100	177.522
100810_01	1.0516	1.0028		100	95.3595
100810_02	0.56389	0.92946		100	164.83
100810_03	0.50415	0.9764		100	193.673
100810_04	0.9894	0.97626		100	98.6719
Medel	0.721039	0.866693		100	127.706
SD	0.219572	0.27181		0	54.228
Confidence	0.162658	0.201356		#NUM!	40.172
Count	7	7		7	7
95% min	0.55838	0.665337		#NUM!	87.5338
95% max	0.883697	1.06805		#NUM!	167.878
18-alfa
110811_01	0.87562	1.0382		100	118.567
110811_02	0.9433	1		100	106.011
110816_01	0.91815	0.61479		100	66.9596
110816_02	0.25066	0.32695		100	130.436
110817_01	0.038508	0.46127		100	1197.85
110817_02	0.020936	0.023882		100	114.071
120316_02	0.013751	0.38861		100	2826.05
Medel	0.437275	0.550529		100	740.23
SD	0.452032	0.366403		0	1111.71
Confidence	0.334864	0.27143		#NUM!	823.552
Count	7	7		7	7
95% min	0.102411	0.279099		#NUM!	-83.322
95% max	0.772139	0.821959		#NUM!	1563.78
Placebo
100818_01	0.48243	1.0017		100	207.636
100623_01	0.6454	0.86535		100	134.08
100816_02	1.0621	0.99664		100	93.8367
100816_03	0.93864	0.90559		100	96.4789
100705_03	1.117	0.96495		100	86.3876
Medel	0.849114	0.946846		100	123.684
SD	0.274362	0.0594975		0	50.4432
Confidence	0.240484	0.0521509		#NUM!	44.2146
Count	5	5		5	5
95% min	0.60863	0.894695		#NUM!	79.4693
95% max	1.0896	0.998997		#NUM!	167.898

## Sheet: Sigma
CBX	Control	Drug		Control	Drug
100803_01	1.5724	1.1432		100	72.7041
100803_02	1.0219	1.0296		100	100.753
100809_01	1.9547	2.1165		100	108.277
100809_03	1.0634	1.0327		100	97.113
100811_02	1.2504	1.0082		100	80.6302
100811_03	1.0194	1.001		100	98.195
100811_04	1.4473	1.001		100	69.1633
100106_03	5.0333	4.5433		100	90.2648
Medel	1.79535	1.60944		100	89.6377
SD	1.34768	1.24515		0	14.0793
Confidence	0.933874	0.862828		#NUM!	9.75628
Count	8	8		8	8
95% min	0.861476	0.74661		#NUM!	79.8814
95% max	2.72922	2.47227		#NUM!	99.394
GZA	Control	Drug		Control	Drug
100804_01	3.9049	6.3825		100	163.448
100804_03	5.8872	1.0055		100	17.0794
100810_01	1.8485	1.0701		100	57.8902
100810_02	3.3839	1.0848		100	32.0577
100810_03	4.459	1.0311		100	23.124
100810_04	1.0351	1.0989		100	106.164
Medel	3.41977	1.94548		100	66.6272
SD	1.76411	2.17396		0	57.5437
Confidence	1.41155	1.7395		#NUM!	46.0437
Count	6	6		6	6
95% min	2.00821	0.205983		#NUM!	20.5835
95% max	4.83132	3.68498		#NUM!	112.671
18-alfa	Control	Drug		Control	Drug
110811_01	1.2309	1.9202		100	156
110811_02	1.458	1.0014		100	68.6831
110816_01	2.1231	1.6387		100	77.1843
110816_02				100	15.2319		13.756	2.0953
110817_01				#VALUE!	#VALUE!		inf	4.6109
110817_02				100	#VALUE!		12	NaN
120316_02				#VALUE!	#VALUE!		inf	20.0212
Medel	1.604	1.5201		#VALUE!	#VALUE!
SD	0.463673	0.470742		#VALUE!	#VALUE!
Confidence	0.524685	0.532685		#VALUE!	#VALUE!
Count	3	3		5	4
95% min	1.07931	0.987415		#VALUE!	#VALUE!
95% max	2.12869	2.05278		#VALUE!	#VALUE!
Placebo	Control	Drug		Control	Drug
100818_01	11.1766	1.0267		100	9.18616
100623_01	4.1343	7.8071		100	188.837
100816_02	1.4099	1.5634		100	110.887
100816_03	1.1606	2.169		100	186.886
100705_03	2.7849	2.6831		100	96.3446
Medel	4.13326	3.04986		100	118.428
SD	4.1134	2.73151		0	74.3678
Confidence	3.60548	2.39423		#NUM!	65.1851
Count	5	5		5	5
95% min	0.527776	0.655633		#NUM!	53.2432
95% max	7.73874	5.44409		#NUM!	183.613

## Sheet: Connectivity
CBX
100803_01	0.94366	1		100	105.97
100803_02	0.2439	0.97561		100	400.004
100809_01	0.70513	0.4321		100	61.2795
100809_03	0.97857	0.98438		100	100.594
100811_02	0.84	1		100	119.048
100811_03	0.97959	1		100	102.084
100811_04	0.9	0.9899		100	109.989
100106_03	0.51754	0.38043		100	73.5074
Medel	0.763549	0.845302		100	134.059
SD	0.26289	0.271469		0	109.17
Confidence	0.18217	0.188115		#NUM!	75.6494
Count	8	8		8	8
95% min	0.581378	0.657188		#NUM!	58.41
95% max	0.945719	1.03342		#NUM!	209.709
GZA
100804_01	0.71856	0.83772		100	116.583
100804_02	0.65306	0.67829		100	103.863
100804_03	0.67797	1		100	147.499
100810_01	0.82957	1		100	120.544
100810_02	0.64634	0.96262		100	148.934
100810_03	0.71053	0.98519		100	138.656
100810_04	0.99338	0.97626		100	98.2766
Medel	0.747059	0.920011		100	124.908
SD	0.124754	0.120572		0	20.4819
Confidence	0.0924177	0.0893191		#NUM!	15.173
Count	7	7		7	7
95% min	0.654641	0.830692		#NUM!	109.735
95% max	0.839476	1.00933		#NUM!	140.081
18-alfa
110811_01	0.9	0.81818		100	90.9089
110811_02	0.94167	1		100	106.194
110816_01	0.92308	1		100	108.333
110816_02	0.043382	0.54167		100	1248.61
110817_01	0.38393	0.63636		100	165.749
110817_02	0.35393	0.29762		100	84.0901
120316_02	0.16964	0.51515		100	303.672
Medel	0.530805	0.686997		100	301.079
SD	0.382943	0.263938		0	424.758
Confidence	0.283683	0.195525		#NUM!	314.659
Count	7	7		7	7
95% min	0.247121	0.491472		#NUM!	-13.58
95% max	0.814488	0.882522		#NUM!	615.738
Placebo
100818_01	0.40541	1		100	246.664
100623_01	0.75455	0.74561		100	98.8152
100816_02	0.98113	0.90196		100	91.9307
100816_03	0.96226	0.87059		100	90.4735
100705_03	0.91447	0.8913		100	97.4663
Medel	0.803564	0.881892		100	125.07
SD	0.239762	0.0910237		0	68.0652
Confidence	0.210157	0.0797843		#NUM!	59.6607
Count	5	5		5	5
95% min	0.593407	0.802108		#NUM!	65.4092
95% max	1.01372	0.961676		#NUM!	184.731

[truncated: 1 more sheets: Active cells]
