# Supplementary material for: CO2-evoked release of PGE2 modulates sighs and inspiration as demonstrated in brainstem organotypic culture
Source: eLife. 2016 Jul 5;5:e14170. doi: 10.7554/eLife.14170 (PMC4974055; doi:10.7554/eLife.14170)
Supplement: Figure 7—source data 1. — DOI: http://dx.doi.org/10.7554/eLife.14170.031 [file elife-14170-fig7-data1.xlsx]

## Sheet: Experiments
Experiment number	Animal	Age	DIV	Round number	Magnification	Area	Orientation	Frame interval	Duration	Time after experiment start	Substance add (time)	Temperature (degrees celsius)	Other	Analysis	ROI marked	Mean flourescens measurement	Cross-correlation measurement	ROI for graph	NK1R-pos cells	Graph made	Crosscorr (diff co)	Corrvisualization	Corrvisualization (dist cutoff)	Chosen means extracted	Chosen NK1R extracted
100115_02	Mouse	P3	6	2	40x0,5z	sin ventrolateral	4th ventricle down right,, no TMR-SP pos cells	2s	20min		Control, Glu (100 µM) flow 5 min (150) 2 ml, PGE2 (10 nM) flow 12 min (360) 1ml	32	Snap 40x0,5z	Glutamte increases activity and makes it more regular with more distinct peaks. PGE2 decreases frequency in some cells - seems to mainly affect clusters.	x	x	x	2, 7, 29, 70, 73, 76, 109, 116, 188, 231, 266, 308 (?), 310		x
100115_02	Mouse	P3	6	3	40x0,5z	sin ventrolateral	4th ventricle down right,, no TMR-SP pos cells, same as 2	2s	20min		Control, PGE2 (10 nM) flow 2 min (60) 4 ml, Glu (100 µM) flow 10 min (300) 2 ml	32	Snap 40x0,5z	PGE2 decreases signaling in some cells and makes the activity irregular. In most cells Glu increases frequency and makes it very regular. Any effect from previous exponation for substances?	x	x	x	118, 130, 136, 143, 149, 173, 175, 193, 203, 227, 248, 263, 307,		x
100115_04	Mouse	P3	6	1	40x0,5z	sin ventrolateral	4th ventricle up left, TMR-SP pos cells	2s	10min		Control	32	Snap 40x0,5z	349 frames, good control, regular activity, no bursting cells	x	x	x	7, 41, 62, 64, 80		x	x (250*10^(-12))	x
100115_04	Mouse	P3	6	2	40x0,5z	sin ventrolateral	4th ventricle up left, TMR-SP pos cells, same as 1	2s	20min		Control, PGE2 (10 nM) flow 5 min (150), Glu (100 µM) flow 12 min (360)	32		Reduced frequency with PGE2 in some cells, but not all. Glu effect cannot be evaluated.	x	x	x	4, 7, 50, 54, 66, 80,		x	x (250*10^(-12))	Co-dist only
100118_01	Mouse	P3	7	1	40x0,5z	sin ventrolateral	4th ventricle up right, TMR-SP+ cells?	2s	10min		Control	32	Snap 40x0,5z	Weak activity. Different cells show different activity considering regularity, frequency and continuity. Some burst activity cells can be seen.	x	x	x	6, 7, 65, 73, 97,		x	x (250*10^(-12))	x
100118_01	Mouse	P3	7	2	40x0,5z	sin ventrolateral	4th ventricle up right, TMR-SP+ cells?, same as 1	2s	20min		Control, PGE2 (10 nM) flow 5 min 1,5 ml, Glu (100 µM) flow 12 min 3 ml	32		PGE2 decreases frequency in many but not all cells. No clear Glu effect. Maybe some increase in activity.	x	x	x	25, 55, 74, 105,		x	x (250*10^(-12))	x
100118_02	Mouse	P3	7	2	40x0,5z	dx ventrolateral	4th ventricle up left, no TMR-SP+ cells, same as 1	2s	20min		Control (after PGE2)	32		372 frames. Low frequency in many, but not all cells.	x	x	x	12, 13, 22, 34, 44, 86		x	x (250*10^(-12))	Co-dist only
100118_03	Mouse	P3	7	2	40x0,5z	dx ventrolateral	4th ventricle down right, TMR-SP+ cells, same as 1	2s	20min		Control, PGE2 (10 nM) flow 5 min 1 ml, Glu (100 µM) flow 12 min 1 ml	32		PGE2 decreases frequency in some cells, and these cells are not clearly affectede by Glu. Glu increases frequency in many cells. Some inactive cells become active with Glu. Some cells are affected by both PGE2 and Glu.	x	x	x	21, 22, 34, 37, 79, 112, 120, 132,		x	x (250*10^(-12))	x
100118_04	Mouse	P3	7	1	40x0,5z	dx ventrolateral	4th ventricle down right, TMR-SP+ cells	2s	20min		Control, Glu (100 µM) flow 7 min 3 ml, PGE2 (10 nM) flow 14 min	32	Snap 40x0,5z	Glu increases frequency in most cells. Some cells show bursting activity. Different cells show different frequences. PGE2 effect not seen /may be because of to late administration).	x	x	x	13, 14, 46, 49, 70, 116, 145, 191		x	x (250*10^(-12))	x
100122_02	Mouse	P3	7	1	40x0,5z	sin ventrolateral	4th ventricle up right, TMR-SP+ cells	2s	10min		Control	32	Snap 40x0,5z	Mouse: EP3R-/-, Very good! Film? Quite irregular activity. Some bursting cells.	x	x	x	11, 17, 130, 131, 204,		x	x (250*10^(-12))	x
100122_02	Mouse	P3	7	2-1	40x0,5z	sin ventrolateral	4th ventricle up right, TMR-SP+ cells, same as 1	2s	10min		Control, PGE2 (10 nM) flow 5 min	32	Snap 40x0,5z	Mouse: EP3R-/-, No effect of PGE2.	x	x	x	12, 20, 37, 172, 182, 222, 252, 261,		x	x (250*10^(-12))	x
100122_02	Mouse	P3	7	2-2	40x0,5z	sin ventrolateral	4th ventricle up right, TMR-SP+ cells, same as 1	2s	10min		PGE2 (10 nM) flow from start 1 ml (with 2-1), Glu (100 µM) flow 2 min 2 ml	32		Mouse: EP3R-/- Frequency increase with Glu.	x	x	x	51, 56, 136, 151, 164, 235,		x	x (250*10^(-12))	x
100122_02	Mouse	P3	7	3	40x0,5z	dx ventrolateral	4th ventricle up left, TMR-SP+ cells	2s	10min		Control, PGE2 (10 nM) flow 7 min 2 ml, Glu (100 µM) flow 14 min 2 ml	32	Snap 40x0,5z	Mouse: EP3R-/-. PGE2 has no effect. Glu increases frequency.	x	x	x	24, 25, 33, 56, 69, 75, 91, 127, 135, 178, 189, 190, 203, 240, 264, 270,		x
100122_03	Mouse	P3	7	2	40x0,5z	dx ventrolateral	4th ventricle down right, TMR-SP+ cells, same as 1	2s	20min		Control, PGE2 (10 nM) flow 5 min 2ml, Glu (100 µM) flow 13 min 1 ml	32		Mouse: EP3R-/-. No PGE2 effect. Glu effect hard to see.	x	x	x	25, 31, 115,		x	x (250*10^(-12))	x
100122_03	Mouse	P3	7	3	40x0,5z	sin ventrolateral	4th ventricle down left, TMR-SP+ cells	2s	20min		Control, PGE2 (10 nM) flow 5 min 2ml, Glu (100 µM) flow 13 min 1 ml	32	Snap 40x0,5z	Mouse: EP3R-/-. Frequency increase with Glu. No effect of PGE2.	x	x	x	4, 16, 24, 35, 73, 108, 121, 148, 173, 175, 225, 249,		x	x (250*10^(-12))	x
100125_03	Mouse	P3	14	2	40x0.5z	dx ventrolateral	4th ventricle up right, TMR-SP+ cells	2s	20 min		Control, PGE2 (10 nM) flow 5 min, Glu (100 µM) flow 12 min	32	WT	No effect of either Glu or PGE2.	x	x	x	24, 47,		x	x (250*10^(-12))	many correlations…
091207_03	Mouse	E18	14	1	40x0,5z	sin ventrolateral	4th ventricle down right, TMR-SP-pos cells?	2s	20min		Glu (50 µM) 5 min, PGE2 (10 nM) 10 min	32	Snap 40x0,5z	Glu increases. Low activity in beginning (PGE2 effect?) in most but not all cells. Decrease in activity after PGE2.	x	x	x	6, 56, 59, 64, 84, 87, 89, 95, 160, 212, 213, 242, 348, 395, 396, 399		x	x (250*10^(-12))	x
091207_03	Mouse	E18	14	2	40x0,5z	dx ventrolateral	4th ventricle up right, TMR-SP-pos cells	2s	20min		PGE2 (10 nM) 7 min, Glu (50 µM) 14 min	32	Snap 40x0,5z	Decreased or irregular activity after PGE2, Glu has no clear effect although may have a small increase in frequency. Not all cells are affected by PGE2. Some inactive cells can be activated by Glu.	x	x	x	28, 89, 95, 120, 148, 259, 260,		x	x (250*10^(-12))	x
091207_03	Mouse	E18	14	3	40x0,5z	sin ventrolateral	4th ventricle down right, TMR-SP-pos cells	1s	10min		Glu (50 µM) 2 min, PGE2 (10 nM) 5,5 min	32	Snap 40x0,5z	No effect of either Glu or PGE2.	x	x	x				x (250*10^(-12))	x
091208_01	Mouse	E18	14	2	40x0,5z	sin ventrolateral	4th ventricle up left, TMR-SP-pos cells?	2s	20min		Pge2 (10 nM) 5min, Glu (100 µM) 13 min	32	Snap 40x0,5z	PGE2 decreases signaling in some cells. Glu effect hard to evaluate.	x	x	x	33, 41, 47, 68, 76, 77, 79		x	x (250*10^(-12))	x					CBX	8
091208_02	Mouse	E18	14	4	40x0,5z	sin ventrolateral	4th ventricle up left, TMR-SP-pos cells, same as 3	2s	20min		PGE2 (10 nM) 3 min, Glu (100 µM) 11 min	32		Lot of distrubances. Decrease after PGE2 in moste cells but not all. Increase after Glu.	x	x	x	2, 19, 20, 23, 64, 97, 122, 140		x	x (250*10^(-12))	x					control	22
091208_02	Mouse	E18	14	5	40x0,5z	sin ventrolateral	4th ventricle up left, TMR-SP-pos cells, same as 3	2s	10min		Control	32		Generally low acitivity. Some cells have burst like activity with inactive periods inbetween.	x	x	x	23, 52, 59, 68, 105, 180,		x	x (250*10^(-12))	Co-dist only
091130_01	Mouse	E18	7	1	40x0,5z	sin ventrolateral	4th ventricle up left, TMR-SP-pos cells?	2s	20min		Glu (L) 7min, PGE2 (L) 11min, Glu (L) 15min	21	Snap 40x0,5z		x
091130_01	Mouse	E18	7	2	40x0,5z	dx ventrolateral	4th ventricle down left, TMR-SP-pos cells	2s	20min		Glu (L) 3min, PGE2 (L) 13,5min	21	Snap 40x0,5z		x
091130_02	Mouse	E18	7	2	40x0,5z	sin ventrolateral	4th ventricle down, TMR-SP-pos cells	2s	5min		Control	21	Snap 40x0,5z, hard to focus
091201_01	Mouse	E18	7	1	40x0,5z	sin ventrolateral	4th ventricle down, TMR-SP-pos cells?	2s	20min		PGE2 (10 µM) 10min, Glu (50µM) 15 min	21	Snap 40x0,5z
091201_01	Mouse	E18	7	2	40x0,5z	dx ventrolateral	4th ventricle down right, TMR-SP-pos cells	2s	20min		Glu (50 µM) 5 min, PGE2 (10 µM) 11,5min	21	Snap 40x0,5z
091201_01	Mouse	E18	7	2	40x1,0z	dx ventrolateral	4th ventricle down right, TMR-SP-pos cells	2s	10min		Control	21	Snap 40x1,0z
091201_01	Mouse	E18	7	3	40x0,5z	sin ventrolateral	4th ventricle down, TMR-SP-pos cells	2s	20min		PGE2 (10 µM) 9min, Glu (50µM) 17 min	21	Snap 40x0,5z
091201_02	Mouse	E18	7	2	40x0,5z	dx ventrolateral	4th ventricle down right, TMR-SP-pos cells, same as 1	2s	20min		PGE2 (10 nM) 4 min, aborted at 10 min due to movemen	21
091201_02	Mouse	E18	7	3	40x0,5z	sin ventrolateral	4th ventricle down, TMR-SP-pos cells	2s	20min		Glu (100µM) 2min, aperture adjustment at 178, PGE2 (10 nM) 10,5 min, Glu (100 µM) 15 min	21	Snap 40x0,5z
091201_03	Mouse	E18	7	1	40x0,5z	dx ventrolateral	4th ventricle down right, TMR-SP-pos cells	2s	20min		Aborted after 5 min due to fading	21	Snap 40x0,5z	Very good, except fading
091201_03	Mouse	E18	7	2	40x0,5z	dx ventrolateral	4th ventricle down right, TMR-SP-pos cells, same as 1	2s	20min		PGE2 (10 nM) 6 min, Glu (100 µM) 13min	21	Snap 40x0,5z
091201_03	Mouse	E18	7	3	40x0,5z	sin ventrolateral	4th ventricle down, TMR-SP-pos cells	2s	20min		Glu (100µM) 2min, PGE2 (10 nM) 10 min, Glu (100 µM) 15min	21	Snap 40x0,5z, shorter exposure time (700 ms), fading
091201_04	Mouse	E18	7	3	40x0,5z	dx ventrolateral	4th ventricle down right, TMR-SP-pos cells, same as 1	2s	20min		Glu (50 µM) 2 min, PGE2 (10 nM) 10 min, ATP (10 µM) 15 min	21

## Sheet: Summary
			Mean frequency								Mean frequency								Mean frequency
preBötC			Control	PGE	Control vs PGE				pFRG		Control	PGE	Control vs PGE				pFRG		Control	Suramin	PGE	Control vs PGE
									140213_01	1	16.9923	33.1416	195.039			150205_02-1			21.6396	29.157	25.6701	118.625
100115_02	3		22.7216	11.8701	-10.8515	52.2413			140219_01	1	15.2342	28.6064	187.778			150205_03-1			22.2574	22.7056	28.2852	127.082
100115_04	2		24.8863	7.6561	-17.2302	30.7643			140213_03	1	16.7185	22.171	132.613			150205_03-2			26.2576	29.107	32.8502	125.107
100118_01	2		34.7996	3.25775	-31.5418	9.36147			140213_04	1	16.1295	25.2252	156.392			150205_05-1			27.5199	29.5238	32.8213	119.264
100118_03	2		18.0519	11.117	-6.93489	61.5835			140213_05	1	24.6234	30.9456	125.676			150227_02-1			29.4658		33.2521	112.85
100125_03	2		15.8043	9.76562	-6.03867	61.791			140219_03	1	33.0829	43.7172	132.145			150227_04-1			27.1462		32.0805	118.177
									140219_04	1	20.6704	26.8501	129.896			150227_05-1			21.1588		24.9006	117.685
			23.2527	8.7333	-14.5194	43.1483					20.493	30.0939	151.363			150227_07-1			27.0259		31.8938	118.012
			6.61526	3.08963							5.96171	6.48978	26.9932			150227_08-1			24.3636		30.3351	124.51
												0.00037838
				0.0181896															25.2039	27.6234	30.2321	120.146
																			2.79255	2.84382	3.01652	4.25028
EP3R-/-
																					4.96509e-07
100122_02	2-1	x	31.8499	17.9682	-13.8817	56.4152			140219_02	1	16.2862	15.8988									0.0297041
100122_02	3	x	12.9161	15.8839	2.96783	122.978			140213_07	1	11.697	24.9176							0.0704199
100122_03	2	x	26.4562	18.659	-7.79724	70.5277			140213_05	2	24.2763	23.9558
100122_03	3	x	20.6286	13.2319	-7.3967	64.1435			140219_04	2	20.0216	21.3379
			22.9627	16.4357	-6.52695	78.5161			140213_01	2	20.6408	16.2354
			7.02795	2.11306							18.5844	20.4691
											4.27575	3.78188
				0.0793386
												0.281142

## Sheet: Frequencies
Experiment number	Round number	EP3R-/-	Control	Glutamate	PGE	Glutamate	Control vs Glutamate	Control vs PGE		PGE vs glutamate
100115_02	3		22.7216		11.8701	24.5756		-10.8515	52.2413	12.7055	207.038
100115_04	1		96.6766
100115_04	2		44.8863		7.6561			-37.2302	17.0567
100118_01	1		58.7967
100118_01	2		34.7996		3.25775	48.6031		-31.5418	9.36147	45.3453	-1491.92
100118_02	2				15.1711
100118_03	2		8.05187		11.117	44.3525		3.06511	138.067	33.2355
100125_03	2		15.8043		9.76562			-6.03867	61.791
			40.2481		9.80626	39.177		-16.5194	55.7035	30.4288
			28.0833		3.70284
100122_02	1	x	50.0488
100122_02	2-1	x	31.8499		17.9682			-13.8817	56.4152
100122_02	2-2	x				30.7515
100122_02	3	x	12.9161		15.8839	24.9014		2.96783	122.978	9.01747
100122_03	2	x	26.4562		18.659	2.9424		-7.79724	70.5277
100122_03	3	x	20.6286		13.2319	19.7976		-7.3967	64.1435	6.56573
			28.3799		16.4357			-6.52695	78.5161	7.7916
			12.5259		2.11306
