# Supplementary material for: CO2-evoked release of PGE2 modulates sighs and inspiration as demonstrated in brainstem organotypic culture
Source: eLife. 2016 Jul 5;5:e14170. doi: 10.7554/eLife.14170 (PMC4974055; doi:10.7554/eLife.14170)
Supplement: Figure 7—source data 3. — DOI: http://dx.doi.org/10.7554/eLife.14170.033 [file elife-14170-fig7-data3.xlsx]

## Sheet: All expereiments
WT	pFRG control	Active cells	Number of Correlations	Correlations/cell	Lambda	Sigma	Connectivity			WT	pFRG Hypercarbia	Active cells	Number of Correlations	Correlations/cell	Lambda	Sigma	Connectivity
	131024_04-3_corrmatrix	12	11	0.867454	1.1293	1.23486	0.8215				130925_03-2_CO2_corrmatrix	24	11	0.458333	0.66124	1.4263	0.82357
	131031_02-2_corrmatrix	16	27	1.37429	0.8823	3.3761	0.88724				131024_04-3_CO2_corrmatrix	30	44	1.46667	0.6834	1.8716	0.92451
	131031_03-5_corrmatrix	24	78	2.87957	0.9876	1.4687	0.89474				131028_04-1_CO2_corrmatrix	43	47	1.09302	0.56439	2.7461	0.91324
	131024_04-2_corrmatrix	29	8	0.275862	1.021	0.82238	0.77778				130925_03--1_CO2_corrmatrix	9	7	0.777778	0.68451	1.2185	0.88889
	131031_02-1_corrmatrix	18	24	1.33333	0.92866	3.1897	0.77778				131024_04-2_CO2_corrmatrix	9	17	1.88889	0.76923	1.2111	0.88889
	131031_03-2_corrmatrix	19	59	3.10526	1.0288	1.4687	0.89474				131028_03-1_CO2_corrmatrix	16	27	1.6875	0.4496	1.4043	0.875
		19.6667	34.5	1.6393	0.996277	1.92674	0.842297					21.8333	25.5	1.2287	0.635395	1.64632	0.885683
		5.49747	25.5392	1.02517	0.0785305	0.984346	0.0520862					12.1301	15.4461	0.503021	0.102354	0.538469	0.0322998
EP3R-/-	pFRG Control	Active cells	Number of Correlations	Correlations/cell	Lambda	Sigma	Connectivity			EP3R-/-	pFRG Hypercarbia	Active cells	Number of Correlations	Correlations/cell	Lambda	Sigma	Connectivity
	131028_03-1_corrmatrix	16	39	2.4375	0.82104	1.1486	0.75				130926_02-1_CO2_corrmatrix	33	38	1.15152	0.97321	1.3258	0.69394
	130925_02-1_corrmatrix4min	60	42	0.7	0.92719	3.7097	0.43333				130926_03-1_CO2_corrmatrix	27	38	1.40741	0.92015	1.0862	0.62963
	130930_01-1_corrmatrix	15	36	2.4	0.98624	1.6338	0.93333				131028_02-1_CO2_corrmatrix	26	68	2.61538	0.9375	1.9304	0.88462
		30.3333	39	1.84583	0.91149	2.16403	0.705553					28.6667	48	1.72477	0.94362	1.44747	0.736063
		20.9815	2.44949	0.810371	0.0683502	1.11076	0.206529					3.09121	14.1421	0.638366	0.0220897	0.355219	0.108277
WT	PBC control	Active cells	Number of Correlations	Correlations/cell	Lambda	Sigma	Connectivity			WT	PBC Hypercarbia	Active cells	Number of Correlations	Correlations/cell	Lambda	Sigma	Connectivity
	120919_03-1_corrmatrix	243	1505	6.19342	0.67406	3.4262	0.61317				120919_02-1_CO2_corrmatrix	268	1413	5.27239	0.86123	1.2455	0.87313
	121001_03-1_corrmatrix	173	377	2.17919	0.39947	3.5943	0.8815				120919_03-1_CO2_corrmatrix	243	1849	7.60905	0.99611	1.1565	0.98354
	121002_04-1_corrmatrix	224	2690	12.0089	0.87904	2.3099	0.78125				121001_03-1_CO2_corrmatrix	168	3166	18.8452	0.9511	1.7556	0.85119
	121002_04-2_corrmatrix	166	1169	7.04217	0.91288	2.6263	0.79518				121002_04-1_CO2_corrmatrix	224	1253	5.59375	0.74317	3.3152	0.64286
		201.5	1435.25	6.85593	0.716363	2.98918	0.767775				121002_04-2_CO2_corrmatrix	166	1002	6.03614	0.93724	1.068	0.96386
		32.791	832.173	3.49639	0.204508	0.536251	0.0971708					213.8	1736.6	8.67131	0.89777	1.70816	0.862916
												40.6861	766.034	5.14986	0.0886669	0.838214	0.121166
EP3R-/-	PBC Control	Active cells	Number of Correlations	Correlations/cell	Lambda	Sigma	Connectivity			EP3R-/-	PBC Hypercarbia	Active cells	Number of Correlations	Correlations/cell	Lambda	Sigma	Connectivity
	120924_03-1_corrmatrix	210	3275	15.5952	0.59677	1.6568	0.60952				120918_01-2_corrmatrix_CO2	188	3284	17.4681	1.1144	2.1973	0.93617
	120924_04-1_corrmatrix	193	2872	14.8808	0.84558	2.2242	0.81347				120918_02-2_corrmatrix_CO2	222	3128	14.0901	0.94558	2.6312	0.79279
	120918_02-1_corrmatrix	133	971	7.30075	0.84443	3.2261	0.72932				120924_04-1_CO2_corrmatrix	193	602	3.11917	0.80395	6.0841	0.65285
	120918_02-2_corrmatrix	222	584	2.63063	0.57997	3.8145	0.5045				121002_02-2_CO2_corrmatrix	235	6543	27.8426	1.1484	2.2885	0.91489
		189.5	1925.5	10.1019	0.716688	2.7304	0.664203					209.5	3389.25	15.63	1.00308	3.30028	0.824175
		34.2089	1164.87	5.40095	0.128456	0.841107	0.117278					19.6278	2109.16	8.82351	0.138265	1.61536	0.113037

## Sheet: Frequency analysis
WT	pFRG control	All mean freq	SEM	SD	Coefficient of variation				WT	pFRG Hypercarbia	All mean freq	SEM	SD	Coefficient of variation
	131024_04-1_mean	23.4019	1.32035	7.28142	0.329696					130925_03--1_CO2_mean	56.7051	2.76772	7.88212	1.28528
	131031_02-1_mean	24.2237	0.234933	0.968652	0.068101					130926_02-1_CO2_mean	55.1462	4.33063	24.4978	0.444233
	131031_03-2_mean	17.0328	2.70972	11.4964	0.674953					131028_03-1_CO2_mean	50.4036	1.49968	5.80822	0.115234
		21.5528	1.42167	6.58214	0.357583						54.0849	2.86601	12.7294	0.614917
		3.21369	1.01286	4.32627	0.24853						2.67977	1.15782	8.36447	0.492682
EP3R-/-	pFRG Control								EP3R-/-	pFRG Hypercarbia
	131028_03-1_mean	24.5817	1.0989	4.25603	0.291875					131024_05-1_CO2_mean	23.5674	2.43278	1.34777	0.345789
	130925_02-1_mean4min	34.9312	1.51707	11.6529	0.333595					131024_04-2_CO2_mean	28.205	1.02037	2.88604	0.102324
	130930_01-1_mean	15.507	1.92096	7.18758	0.463505					131028_02-1_CO2_mean	26.3402	4.42771	22.1386	0.840486
		25.0066	1.51231	7.69882	0.362992						26.0375	2.62695	8.79079	0.429533
		7.93558	0.335621	3.04131	0.073086						1.90537	1.3978	9.45917	0.307116
WT	PBC control								WT	PBC Hypercarbia
	120919_03-1_mean	17.9299	0.545729	8.48955	0.473486					120919_02-1_CO2_mean	14.8223	0.638607	10.4349	0.704002
	121001_03-1_mean	13.8601	0.566688	7.43204	0.536217					120919_03-1_CO2_mean	18.1866	0.49005	7.62339	0.419176
	121002_04-1_mean	19.6924	0.640405	9.56329	0.485635					121001_03-1_CO2_mean	15.7791	0.755047	9.75736	0.618373
	121002_04-2_mean	14.0647	0.360234	4.62729	0.328999					121002_04-1_CO2_mean	17.142	0.331403	4.9489	0.288701
		16.3868	0.528264	7.52804	0.456084						16.4825	0.553777	8.19114	0.507563
		2.50418	0.103188	1.83646	0.0770519						1.28354	0.159073	2.14021	0.163233
EP3R-/-	PBC Control								EP3R-/-	PBC Hypercarbia
	120924_03-1_mean	17.3824	0.659407	9.53294	0.548424					120918_01-2_mean_CO2	13.7807	0.253771	3.47027	0.251822
	120924_04-1_mean	13.9867	0.484088	6.70772	0.479578					120918_02-2_mean_CO2	16.8155	0.706348	10.5006	0.624461
	120918_02-1_mean	17.5604	1.79789	20.6562	1.17629					120924_04-1_CO2_mean	14.9878	0.434603	6.02203	0.401796
	120918_02-2_mean	35.7932	1.70629	25.3658	0.708676					121002_02-2_CO2_mean	23.4903	1.19733	18.3157	0.779712
		21.1807	1.16192	15.5657	0.728243						17.2686	0.648014	9.57714	0.514448
		8.55588	0.594299	7.69436	0.271708						3.75108	0.355712	5.63797	0.202565

## Sheet: Frequencies all average
	pFRG WT Control			pFRG WT CO2			pFRG KO Control			pFRG KO CO2				PBC WT Control			PBC WT CO2			PBC KO Control			PBC KO CO2
Mean	10.2529			27.2831			11.3389			12.8437				10.6577			10.8287			8.51142			9.29656
SD	5.87839			13.3932			5.17246			7.54773				8.39196			7.25797			4.7688			5.54406
n	188			155			180			268				750			987			516			306
	3.235	509600		13.58	13800		3.754	26330		4.28	480.1			4.089	7004		2.991	2447		3.746	13340		4.051	5141
	3.571	710000		13.64	370.6		4.181	62440		4.967	25320			4.089	921		3.006	7610		3.754	195700		4.059	2552
	3.983	14320		14.98	6119		4.211	6063000		4.967	710.7			4.097	237.8		3.006	995		3.754	31640		4.059	2054
	4.028	27810		15.08	1606		4.242	3932000		4.982	7875			4.097	4308		3.044	1367		3.792	18890		4.059	2906
	4.181	3130000		15.56	124.8		4.318	13590		4.982	1551			4.12	2477		3.075	122300		3.822	3818		4.082	16310
	4.257	147200		16.14	599.6		4.807	22560		4.99	1693			4.128	317.1		3.12	1342		3.83	3753		4.082	5244
	4.41	33260		16.57	36.77		4.883	43530		4.997	4915			4.128	1390		3.151	2607		3.845	10620		4.089	4862
	4.456	1879000		18.13	15.98		5.157	143800		5.005	3333			4.135	1815		3.159	17780		3.853	3748		4.105	2191
	4.532	1203000		18.37	57.81		5.28	438500		5.005	1218			4.135	5809		3.258	2492		3.86	4197		4.105	4378
	4.547	5420000		18.8	83.49		5.341	1431000		5.013	3785			4.15	156.3		3.296	47150		3.86	1706		4.112	3155
	4.562	23270		19.41	100.4		5.447	4566		5.02	1190			4.158	1382		3.319	4800		3.868	12230		4.128	10060
	4.578	6296000		19.68	268.4		5.661	56450		5.028	960.7			4.173	5955		3.326	8106		3.876	20640		4.128	5537
	4.578	155400		19.78	17.42		5.737	675000		5.028	4670			4.173	922.5		3.342	7315		3.883	2748		4.135	8126
	4.639	1593000		20.08	238.4		5.768	17230		5.051	21830			4.196	302.1		3.349	21050		3.899	4823		4.135	3602
	4.7	470500		21.48	303.8		5.844	162300		5.051	2809			4.196	623.7		3.357	29720		3.952	18250		4.135	3197
	4.791	594500		24.02	2498		6.104	370600		5.058	22440			4.196	1365		3.365	2896		3.967	1013		4.15	6696
	5.417	91320		25.79	355.7		6.149	28410		5.066	789.6			4.211	3999		3.365	3411		3.975	3760		4.15	2538
	5.63	331200		29.11	1084		6.241	80900		5.081	30290			4.242	192.3		3.372	6772		3.975	7742		4.15	1781
	6.47	34390		29.82	387		6.317	718000		5.089	7159			4.242	5468		3.395	6690		3.998	2403		4.158	8719
	6.79	33930		33.78	114.1		6.485	26940		5.096	5005			4.257	1622		3.395	5481		4.013	27.45		4.158	2261
	9.964	36130		35.34	27.71		6.5	191800		5.112	33820			4.257	833.7		3.403	10390		4.013	5170		4.158	4614
	10.5	368400		35.55	6.743		6.577	12290		5.119	1256			4.265	434.1		3.403	569.2		4.021	10720		4.166	5137
	10.53	53930		42.36	18.95		6.607	76880		5.127	1668			4.265	2881		3.403	3698		4.021	1277		4.166	2263
	11.35	43750		44.65	255.2		6.927	18830		5.135	5233			4.265	750.3		3.41	28100		4.028	2451		4.166	4020
	11.37	38470		49.01	206.1		6.989	69730		5.142	11970			4.28	480.1		3.426	146300		4.036	1862		4.181	3700
	11.47	26540		49.41	60.25		7.019	47710		5.142	4155			4.28	328.1		3.433	15020		4.036	575100		4.181	2778
	11.67	47240		49.62	8.439		7.339	141500		5.142	2034			4.28	1694		3.433	11670		4.044	2954		4.189	2329
	11.76	24660		50.6	14.63		7.431	68570		5.142	1241			4.28	4197		3.448	4754		4.051	2509		4.219	2863
	12.48	32610		60.79	51.63		7.568	367700		5.15	17610			4.295	1331		3.479	32100		4.066	1081		4.227	3046
	13	195900		68.73	52.15		7.965	50030		5.165	24690			4.303	182.9		3.502	2067		4.074	5560		4.242	3955
	13.46	12350		13.58	13800		8.194	34180		5.173	21990			4.303	2617		3.525	2006		4.105	2532		4.25	1471
	13.46	41000		13.64	370.6		9.109	178700		5.18	10620			4.311	753.8		3.586	20910		4.12	2350		4.25	2657
	13.84	9522		14.98	6119		9.216	88280		5.211	15530			4.311	1264		3.593	4047		4.143	67.89		4.257	1499
	14.22	376400		15.08	1606		9.247	28240		5.211	19690			4.326	581.8		3.601	44010		4.158	2082		4.257	3194
	14.98	16280		15.56	124.8		9.781	8797		5.219	5071			4.333	1053		3.601	6606		4.166	4958		4.272	2015
	16.28	21210		16.14	599.6		9.888	134900		5.226	3348			4.341	4153		3.609	33550		4.181	14640		4.288	4071
	16.3	27170		16.57	36.77		10.42	1627		5.241	33990			4.341	592.5		3.616	12850		4.189	8987		4.295	5077
	16.74	38870		18.13	15.98		10.74	60620		5.249	24960			4.341	4472		3.616	23310		4.204	36110		4.318	2916
	18.77	22300		18.37	57.81		10.8	70690		5.249	2083			4.349	770		3.654	24350		4.227	3590		4.333	1508
	19.58	23810		18.8	83.49		10.83	47950		5.272	704			4.349	1274		3.654	5601		4.242	3957		4.364	2312
	19.9	48310		19.41	100.4		11.02	23860		5.272	651.4			4.356	4455		3.662	2659		4.25	42.23		4.379	4377
	20.23	36130		19.68	268.4		11.55	10260		5.302	2191			4.356	1180		3.685	4762		4.25	3790		4.379	11080
	22.77	9562		19.78	17.42		11.8	4874		5.31	2684			4.364	629		3.693	17750		4.257	74.75		4.387	3824
	23.15	107.4		20.08	238.4		12.01	10770		5.325	19990			4.364	3820		3.738	14480		4.265	20760		4.395	3016
	3.235	509600		21.48	303.8		12.3	262700		5.348	72.75			4.41	4173		3.754	11640		4.28	1980		4.402	3380
	3.571	710000		24.02	2498		12.42	43720		5.348	25390			4.41	1783		3.777	8869		4.28	3681		4.41	2188
	3.983	14320		25.79	355.7		12.65	214000		5.356	496.4			4.417	620.5		3.838	6841		4.28	3695		4.41	2587
	4.028	27810		29.11	1084		12.71	7438		5.363	3814			4.417	4151		3.86	9055		4.295	2331		4.425	17310
	4.181	3130000		29.82	387		12.97	15690		5.371	1213			4.425	103.7		3.86	2892		4.311	6009		4.425	2170
	4.257	147200		33.78	114.1		13.02	4398		5.379	612.6			4.425	840.2		3.883	11740		4.311	24030		4.433	2883
	4.41	33260		35.34	27.71		13.28	11360		5.394	2565			4.425	5573		3.899	1210		4.318	1996		4.433	1784
	4.456	1879000		35.55	6.743		13.43	30720		5.394	10420			4.425	2925		3.914	16650		4.341	2516		4.44	2445
	4.532	1203000		42.36	18.95		13.53	15330		5.409	4688			4.425	4254		3.929	4978		4.341	965.6		4.456	3250
	4.547	5420000		44.65	255.2		13.6	5815		5.424	1425			4.425	1087		3.944	76690		4.379	15740		4.456	2553
	4.562	23270		49.01	206.1		13.89	3434		5.447	4697			4.433	684.5		3.967	68060		4.387	7354		4.471	8782
	4.578	6296000					14.02	2949		5.463	55540			4.433	1165		3.99	58560		4.395	11570		4.478	2169
	4.578	155400					14.28	2786		5.486	3817			4.44	1682		4.059	9445		4.402	3191		4.478	1521
	4.639	1593000					14.62	70290		5.508	3076			4.44	5375		4.059	14350		4.41	46.53		4.501	2990
	4.7	470500					15.26	80460		5.531	362			4.44	144.8		4.082	33430		4.425	26470		4.532	23790
	4.791	594500					15.41	3688		5.547	65810			4.456	681.3		4.089	4374		4.456	4884		4.547	1895
	5.417	91320					15.52	8610		5.562	4334			4.463	39560		4.112	12510		4.463	6664		4.562	2829
	5.63	331200					15.61	841.4		5.569	2835			4.486	951.3		4.112	7433		4.471	19.27		4.562	1573
	6.47	34390					15.76	3900		5.569	1186			4.517	731.4		4.128	12340		4.478	3152		4.562	2589
	6.79	33930					15.96	341900		5.577	15690			4.524	10420		4.128	6467		4.478	8985		4.585	2527
	9.964	36130					17.07	10860		5.585	2154			4.532	1694		4.128	1596		4.478	4527		4.585	2536
	10.5	368400					17.21	2568		5.6	2925			4.539	258.1		4.158	13570		4.486	2460		4.601	1585
	10.53	53930					17.4	42050		5.608	1206			4.539	562.7		4.158	2531		4.494	1407		4.608	2833
	11.35	43750					17.58	32050		5.646	87.72			4.539	4100		4.173	19780		4.494	3332		4.623	3150
	11.37	38470					17.76	2580		5.661	1457			4.547	545.1		4.181	44480		4.501	752.7		4.677	5585
	11.47	26540					17.82	108700		5.661	1452			4.547	2533		4.196	42990		4.501	643.2		4.677	1285
	11.67	47240					18.26	12930		5.661	5658			4.547	3360		4.204	37480		4.501	1080		4.684	5214
	11.76	24660					18.68	2590		5.669	7237			4.547	4142		4.219	6073		4.509	7430		4.692	3975
	12.48	32610					18.8	35050		5.669	3366			4.547	1187		4.227	2340		4.524	1925		4.7	1588
	13	195900					19.13	928100		5.669	8150			4.547	1138		4.234	21740		4.547	4992		4.761	2330
	13.46	12350					19.27	11080		5.676	529.1			4.562	6955		4.234	70930		4.547	2353		4.768	7575
	13.46	41000					19.52	28650		5.684	4184			4.57	1769		4.234	13090		4.547	546		4.784	1481
	13.84	9522					20.31	143800		5.684	18580			4.585	2017		4.25	2557		4.555	386.8		4.814	7315
	14.22	376400					20.71	25170		5.707	1025			4.593	111.3		4.25	4885		4.555	3668		4.852	7423
	14.98	16280					22.29	3785		5.73	865.1			4.601	625.6		4.28	5340		4.562	1781		4.913	6210
	16.28	21210					23.61	12340		5.753	4714			4.601	1098		4.295	15240		4.562	1381		4.99	2668
	16.3	27170								5.753	13370			4.639	156.2		4.295	9005		4.57	2721		5.02	15430
	16.74	38870								5.76	6873			4.639	896.2		4.318	1872		4.578	5541		5.02	5437
	18.77	22300								5.768	4282			4.639	7279		4.326	9773		4.585	542.2		5.058	424.7
	19.58	23810								5.768	255300			4.654	354.5		4.326	26110		4.585	2018		5.074	3611
	19.9	48310								5.775	15600			4.677	185.9		4.333	27720		4.608	10300		5.127	11290
	20.23	36130								5.791	6217			4.684	6691		4.356	6209		4.616	39.6		5.142	5376
	22.77	9562								5.791	1054			4.684	575.5		4.356	873.4		4.616	1240		5.15	2699
	23.15	107.4								5.806	2571			4.692	816.5		4.364	31100		4.631	448.5		5.157	10630
										5.821	9411			4.707	357.1		4.364	788.6		4.631	399.6		5.203	10350
										5.836	2089			4.715	1118		4.372	8050		4.646	547.4		5.234	1584
										5.844	2500			4.715	5529		4.372	47980		4.646	17030		5.241	1906
										5.875	222.6			4.715	3510		4.379	6168		4.654	599.5		5.241	101800
										5.882	8999			4.723	1099		4.379	7284		4.662	2682		5.272	11930
										5.89	1690			4.723	1652		4.387	49380		4.669	9665		5.272	213.1
										5.89	2182			4.745	7791		4.395	2562		4.669	2194		5.28	3304
										5.905	2359			4.745	581.1		4.395	24480		4.684	1394		5.356	1490
										5.92	886.6			4.761	233.1		4.402	43710		4.684	552.4		5.409	5014
										5.928	4167			4.761	427.4		4.425	24990		4.684	537.9		5.432	4891
										5.928	2971			4.761	238.5		4.425	8520		4.684	671.5		5.44	11080
										5.966	1984			4.791	1866		4.433	1880		4.684	3869		5.486	2221
										5.974	9136			4.807	1597		4.44	113700		4.7	10110		5.493	1021
										5.989	8299			4.814	1048		4.456	31850		4.715	567.4		5.501	1878
										5.989	3982			4.822	1444		4.456	47050		4.73	236.6		5.501	202.3
										5.989	972.1			4.829	496.6		4.463	4167		4.738	31.21		5.516	9712
										6.035	6865			4.837	711.6		4.471	5461		4.738	666.4		5.554	4803
										6.035	3826			4.845	721.8		4.478	1953		4.738	476.6		5.577	4298
										6.531	1106			4.852	1803		4.478	675.8		4.745	714.6		5.6	3207
										6.531	7470			4.86	1584		4.478	15860		4.745	1185		5.63	3787
										6.561	570.1			4.868	423.5		4.501	2660		4.745	8912		5.661	9738
										6.866	62010			4.868	2184		4.501	3231		4.753	493.1		5.669	7748
										7.019	41440			4.868	1369		4.509	5556		4.753	621.1		5.684	3339
										7.05	37110			4.875	1964		4.517	51580		4.753	14290		5.699	1968
										7.172	6062			4.883	502.2		4.517	2636		4.761	410.3		5.768	530.9
										7.202	478.3			4.89	252.6		4.524	9671		4.761	257.9		5.775	1131
										7.294	33430			4.913	3466		4.532	1770		4.761	30620		5.783	11110
										7.446	24550			4.913	18260		4.532	9459		4.761	431.7		5.852	5546
										7.568	130900			4.936	102.2		4.578	7646		4.768	10230		5.859	4782
										7.996	1464			4.944	1501		4.585	5608		4.776	444.5		5.913	1106
										8.118	19070			4.944	7282		4.616	2250		4.776	9081		5.928	1076
										8.301	67310			4.951	2745		4.623	2252		4.791	602		5.989	3714
										8.759	33450			4.959	409.2		4.623	40830		4.799	355.6		6.042	2975
										9.308	581			4.967	2038		4.623	1653		4.799	845.2		6.073	7779
										9.674	133			4.974	8962		4.646	754.9		4.799	25960		6.088	257.1
										10.59	16010			4.99	7373		4.662	16730		4.814	477.4		6.119	21980
										10.77	3185			4.997	296.8		4.662	548.5		4.814	232.1		6.126	519.7
										11.08	6574			4.997	784.6		4.669	49710		4.822	993.8		6.271	2920
										11.47	18210			4.997	151		4.677	8881		4.822	328.6		6.294	2122
										12.6	6073			5.028	317.8		4.677	8133		4.822	674.1		6.409	4506
										12.85	1957			5.035	630.3		4.677	5523		4.837	392.9		6.454	1606
										12.86	589.8			5.051	359.7		4.684	11250		4.837	537.5		6.538	1217
										12.94	678.9			5.051	715.8		4.684	32160		4.845	427.4		6.645	2168
										12.96	130.4			5.051	931.2		4.692	75.76		4.845	2725		6.729	1228
										12.98	261.8			5.074	8380		4.7	45860		4.845	11720		6.737	1193
										12.99	332.2			5.074	4016		4.7	2479		4.852	392.1		6.744	1785
										13.08	48.86			5.074	976		4.707	14460		4.852	1029		6.767	1617
										13.11	340			5.074	1189		4.707	8188		4.86	586.2		6.767	986.2
										13.14	161.5			5.081	468		4.715	2649		4.86	263.4		6.775	1864
										13.15	239.9			5.089	7551		4.723	3431		4.86	1073		6.79	4088
										13.18	183.8			5.096	2434		4.723	9639		4.86	655.3		6.805	1611
										13.19	123			5.119	99.77		4.73	1070		4.883	5287		6.828	1558
										13.24	672.6			5.127	909.1		4.73	838.3		4.89	280.3		6.836	3556
										13.25	57.54			5.15	917.4		4.738	8762		4.89	333.3		6.851	2703
										13.55	1324			5.157	225.2		4.745	12620		4.89	421.5		6.866	1902
										13.57	138.1			5.165	801.5		4.761	6521		4.89	662.9		6.866	3230
										13.6	544.6			5.196	844.1		4.776	8369		4.898	1357		6.866	475.5
										13.64	167.7			5.203	184.7		4.776	1686		4.898	2318		6.889	826
										13.66	127.1			5.211	3061		4.784	4023		4.906	603.7		6.905	1024
										13.87	55330			5.226	141		4.784	62040		4.906	409.2		6.935	1477
										13.91	118.8			5.234	1829		4.791	2638		4.913	682.2		6.935	1731
										13.92	1298			5.249	1356		4.791	2180		4.913	871.9		6.935	6896
										13.93	200.4			5.249	193.8		4.791	1262		4.913	1503		6.943	4165
										14.09	1671			5.257	126.2		4.799	2102		4.913	45.77		6.95	1109
										14.24	1873			5.31	826.4		4.807	1643		4.913	5819		6.95	3424
										14.25	44.56			5.318	76.4		4.807	5524		4.929	504		6.981	614.9
										14.55	145.5			5.318	4713		4.814	386.4		4.944	584		6.996	4385
										14.79	14090			5.363	768.4		4.814	34370		4.944	1214		6.996	5410
										14.81	1091			5.363	580		4.822	73220		4.951	155.3		7.004	3340
										14.98	12090			5.379	137.1		4.822	7113		4.951	939.7		7.011	2422
										15.01	202.9			5.402	221.2		4.829	2535		4.951	2005		7.034	452.6
										15.05	8558			5.402	1172		4.829	4414		4.959	13160		7.057	2661
										15.08	1606			5.409	2418		4.829	1343		4.967	4838		7.072	4368
										15.17	4874			5.417	241.9		4.837	13800		4.967	3391		7.103	823.9
										15.23	6190			5.424	680.7		4.845	3964		4.982	554.3		7.126	1219
										15.29	429.3			5.424	2760		4.845	5921		4.982	374.2		7.156	1204
										15.49	541			5.432	379		4.852	3016		4.982	371.7		7.21	584
										15.56	124.8			5.432	104.1		4.86	19520		4.982	1600		7.217	4775
										15.63	742.4			5.47	267.6		4.86	7435		4.99	1001		7.24	1614
										15.75	126.6			5.508	1464		4.86	4887		4.99	855.7		7.248	248.5
										16	775.1			5.524	133		4.86	3586		4.997	484.2		7.286	7052
										16.01	2016			5.547	321.7		4.86	8420		4.997	1041		7.294	1037
										16.08	13900			5.547	858.1		4.868	4050		4.997	414.2		7.317	16090
										16.1	1023			5.569	538		4.906	1354		5.013	427.4		7.347	1639
										16.14	599.6			5.577	2886		4.913	24350		5.02	734.9		7.423	7361
										16.15	139			5.585	74.24		4.921	2989		5.02	332.1		7.507	1870
										16.24	287.4			5.592	145.9		4.929	2272		5.02	16830		7.568	195
										16.27	4229			5.6	834.9		4.929	30190		5.028	2766		7.652	459.8
										16.44	1068			5.608	363.2		4.929	5212		5.028	364.5		7.66	45630
										16.47	4257			5.646	262.9		4.944	3290		5.028	24270		7.721	7894
										16.55	403.7			5.646	719		4.944	1893		5.035	566.8		7.751	12020
										16.57	36.77			5.646	861.7		4.967	2606		5.035	602.8		7.751	2448
										16.62	514.2			5.646	1329		4.967	22740		5.035	3415		7.828	2190
										16.73	453.7			5.669	199.3		4.967	25320		5.035	565800		7.835	2458
										16.82	927.5			5.676	310.3		4.967	710.7		5.043	549.5		7.919	629.9
										16.88	2280			5.692	181.8		4.982	7875		5.081	619.1		8.163	782.2
										16.92	151.3			5.692	1188		4.982	1551		5.081	854.8		8.209	78250
										16.92	13480			5.714	135.3		4.99	1693		5.096	916.2		8.255	1310
										17.09	1151			5.753	468.1		4.997	4915		5.096	11570		8.354	1990
										17.14	2763			5.768	75.86		5.005	3333		5.096	2775		8.476	4579
										17.25	324			5.768	439.8		5.005	1218		5.104	3714		8.575	997.1
										17.34	953.7			5.791	2136		5.013	3785		5.112	671.4		8.629	1566
										17.34	160.1			5.798	240.5		5.02	1190		5.119	820.1		8.743	103.4
										17.35	720.2			5.806	6568		5.028	960.7		5.119	7879		8.774	530.4
										17.39	496.8			5.814	1649		5.028	4670		5.135	547.5		9.048	525.2
										17.5	205.4			5.836	1008		5.051	21830		5.142	2217		9.117	52.7
										17.65	8409			5.844	424.1		5.051	2809		5.15	292.6		9.163	429.4
										17.72	112.7			5.844	877.9		5.058	22440		5.15	4358		9.224	1472
										17.81	682.5			5.852	115.4		5.066	789.6		5.15	23.75		9.239	2439
										17.83	223.1			5.859	2575		5.081	30290		5.165	17940		9.415	3512
										17.93	1254			5.875	5965		5.089	7159		5.173	413.2		9.483	817.4
										17.97	6592			5.882	200.2		5.096	5005		5.18	719.7		9.598	706.8
										18.13	15.98			5.89	1054		5.112	33820		5.18	2547		9.644	651.4
										18.27	874			5.89	1509		5.119	1256		5.188	265.6		9.651	334.9
										18.33	3940			5.898	509.3		5.127	1668		5.196	304.8		9.804	291.5
										18.34	416.4			5.905	1062		5.135	5233		5.226	522.4		9.911	634.9
										18.37	57.81			5.905	672.3		5.142	11970		5.226	16430		9.972	3270
										18.55	385.7			5.913	1208		5.142	4155		5.234	482.4		10.05	559
										18.59	1084			5.913	44.95		5.142	2034		5.241	384.9		10.22	3894
										18.59	408.5			5.913	1478		5.142	1241		5.241	14170		10.61	271.3
										18.67	4346			5.928	1870		5.15	17610		5.287	270.5		10.63	905.3
										18.74	408.7			5.943	593.1		5.165	24690		5.318	522.6		10.63	1957
										18.76	497.6			5.943	1037		5.173	21990		5.318	143.8		10.67	457.3
										18.8	83.49			5.951	246.9		5.18	10620		5.333	2963		10.72	890.5
										18.93	1793			5.951	537.1		5.211	15530		5.394	2420		10.74	18260
										19.07	279.1			5.951	2529		5.211	19690		5.402	295.9		10.98	909.4
										19.1	826.6			5.959	1768		5.219	5071		5.432	34410		11.38	1486
										19.41	100.4			5.966	1739		5.226	3348		5.44	3381		11.4	720
										19.44	600.2			5.981	694.1		5.241	33990		5.486	6113		11.44	750.7
										19.5	2192			5.997	401.7		5.249	24960		5.554	3110		11.51	1978
										19.68	268.4			6.004	256.9		5.249	2083		5.615	51190		11.55	891.4
										19.73	35.97			6.027	679.3		5.272	704		5.615	6755		11.6	528.8
										19.78	17.42			6.027	385		5.272	651.4		5.623	814.8		11.66	10720
										20.02	201.3			6.035	4001		5.302	2191		5.646	3934		11.71	384.6
										20.08	238.4			6.042	8489		5.31	2684		5.661	912.4		11.8	2547
										20.2	315.6			6.058	994.5		5.325	19990		5.737	930.6		11.82	631.3
										20.6	718.5			6.058	223.2		5.348	72.75		5.76	1008		11.92	261.4
										20.78	634.3			6.065	1803		5.348	25390		5.775	1432		11.98	5187
										20.87	200.1			6.073	852.2		5.356	496.4		5.791	1523		12.04	9758
										20.92	2687			6.081	254.4		5.363	3814		5.836	2157		12.37	5629
										20.97	146.7			6.096	1488		5.371	1213		5.867	2142		12.47	785.5
										21.4	3970			6.104	670.7		5.379	612.6		5.905	4570		12.49	205.5
										21.48	303.8			6.126	1600		5.394	2565		5.936	2572		12.52	652.7
										21.97	9339			6.142	1039		5.394	10420		6.058	1626		12.54	335.4
										22.52	190			6.149	1308		5.409	4688		6.195	1516		12.62	309.6
										22.8	274.8			6.187	38890		5.424	1425		6.264	1256		12.86	864.5
										22.85	2238			6.195	378.8		5.447	4697		6.279	241.8		12.89	10110
										22.99	4503			6.203	1637		5.463	55540		6.317	3574		12.9	826.1
										23.38	115.5			6.203	538.4		5.486	3817		6.34	1307		12.97	245.9
										24.02	2498			6.21	59.3		5.508	3076		6.416	1941		12.98	348.4
										24.05	1701			6.226	197		5.531	362		6.485	1867		13.15	1575
										24.41	403.4			6.226	50.59		5.547	65810		6.493	4507		13.17	663.7
										24.74	427.2			6.226	1985		5.562	4334		6.508	683.1		13.19	156.3
										25.02	198			6.226	305		5.569	2835		6.516	208		13.24	1996
										25.03	547.4			6.233	1369		5.569	1186		6.523	2783		13.3	2822
										25.1	266.9			6.241	534.1		5.577	15690		6.592	1320		13.33	437.6
										25.55	82.68			6.248	413.2		5.585	2154		6.599	5423		13.35	138.3
										25.6	147.8			6.264	1313		5.6	2925		6.622	1619		13.38	7131
										25.79	355.7			6.271	741		5.608	1206		6.63	1191		13.56	1993
										25.8	1510			6.279	317.8		5.646	87.72		6.668	3554		13.67	739.2
										25.96	147			6.287	804.3		5.661	1457		6.706	1572		13.87	475.8
										25.99	251.4			6.302	297.4		5.661	1452		6.744	1086		14.23	204.8
										26	43.71			6.31	1066		5.661	5658		6.76	854.8		14.55	782.1
										26.04	156.3			6.34	2336		5.669	7237		6.813	4503		15.06	1634
										26.1	246.5			6.34	1196		5.669	3366		6.813	1644		15.07	146.2
										26.21	1693			6.34	5006		5.669	8150		6.828	11810		15.69	432.7
										26.21	59.12			6.348	494.9		5.676	529.1		6.828	14980		15.75	935.6
										26.22	206.7			6.386	1205		5.684	4184		6.844	1824		15.79	3356
										26.25	150.6			6.401	507.3		5.684	18580		6.844	1201		15.85	5935
										26.28	166.7			6.424	516.4		5.707	1025		6.851	1339		15.95	1520
										26.31	88.71			6.439	287.7		5.73	865.1		6.859	288.6		17.59	134.7
										29.11	1084			6.477	2619		5.753	4714		6.874	218.7		17.88	3949
										29.36	1809			6.485	3891		5.753	13370		6.912	15180		18.23	95.44
										29.82	387			6.5	1416		5.76	6873		6.92	1415		18.64	583.4
										29.91	1299			6.508	430.6		5.768	4282		6.958	567.1		19.5	269.1
										30.15	364.2			6.523	1414		5.768	255300		6.958	3538		19.52	1040
										30.67	3174			6.531	1128		5.775	15600		6.996	99.71		19.73	741.6
										31.22	432.3			6.538	590.9		5.791	6217		7.004	33150		19.79	162
										31.34	233.1			6.554	600.2		5.791	1054		7.019	2112		19.84	106.7
										31.4	625.2			6.554	386.3		5.806	2571		7.065	851.5		21.55	471.2
														6.561	1189		5.821	9411		7.072	9428		22.64	268
														6.569	558.3		5.836	2089		7.08	1950		26.61	559.4
														6.569	765.8		5.844	2500		7.118	1473		17.71	251.8
														6.577	541.2		5.875	222.6		7.133	2328		17.81	7769
														6.584	1433		5.882	8999		7.141	906.8		18.08	180
														6.584	948.3		5.89	1690		7.156	5390		18.23	2822
														6.592	2182		5.89	2182		7.202	95.65		18.25	1609
														6.599	500.7		5.905	2359		7.21	3195		18.3	358.6
														6.607	245.3		5.92	886.6		7.21	1743		18.37	375.8
														6.63	2132		5.928	4167		7.233	2513		18.55	406.5
														6.645	4599		5.928	2971		7.233	3407		18.56	47930
														6.668	496.5		5.966	1984		7.256	738		18.6	11840
														6.668	849		5.974	9136		7.278	51770		18.61	8727
														6.676	1324		5.989	8299		7.278	5172		18.62	13600
														6.676	765.1		5.989	3982		7.278	984.6		18.75	3672
														6.691	582.1		5.989	972.1		7.286	1747		19	1685
														6.699	800.8		6.035	6865		7.294	2691		19.17	1472
														6.706	851.4		6.035	3826		7.324	856.8		19.39	110.4
														6.714	490.5		6.042	7262		7.332	1611		19.65	3179
														6.721	712.8		6.058	3307		7.332	8939		19.89	33070
														6.721	1371		6.104	3200		7.339	190.1		20.08	4190
														6.729	1731		6.111	1004		7.347	277.3		20.12	4087
														6.744	1387		6.111	338.3		7.355	123.7		20.55	817.8
														6.76	307.7		6.119	3180		7.37	737.4		20.64	754.2
														6.775	1207		6.134	6234		7.37	1085		20.65	1686
														6.798	756.3		6.142	220.7		7.393	3403		20.68	1904
														6.805	1405		6.157	1152		7.401	1030		20.76	763
														6.813	998.3		6.165	6328		7.408	546		20.77	2397
														6.821	462.6		6.165	5299		7.439	5156		20.94	2477
														6.836	1415		6.18	2076		7.439	8362		21.13	3807
														6.844	578.6		6.218	1741		7.469	6420		21.91	1486
														6.851	1524		6.226	9141		7.507	1031		21.93	4044
														6.874	796.7		6.226	2683		7.515	7910		22.35	1818
														6.889	2992		6.264	3382		7.515	389.5		22.45	594.7
														6.897	3860		6.271	1247		7.523	729.9		22.78	5362
														6.905	2822		6.271	1721		7.584	3081		23.05	410.2
														6.905	866.4		6.271	15920		7.591	4077		23.44	6597
														6.92	527.9		6.279	2894		7.652	5877		23.74	3801
														6.927	3408		6.279	655.7		7.652	1941
														6.927	622.2		6.34	1653		7.66	7110
														6.935	963.9		6.348	11250		7.713	2889
														6.989	1271		6.363	1203		7.751	545.7
														7.011	64680		6.378	1429		7.767	10490
														7.034	391.7		6.393	833.7		7.767	1246
														7.057	430.7		6.401	4391		7.805	1361
														7.057	821.8		6.409	750.8		7.813	1057
														7.057	467.3		6.409	4641		7.82	387.9
														7.065	394		6.454	4269		7.828	1595
														7.08	135.6		6.462	1526		7.835	127.5
														7.111	1083		6.462	2920		7.889	7787
														7.111	241.8		6.477	6379		7.904	687.5
														7.141	322.6		6.485	2887		7.957	15420
														7.164	1341		6.493	2961		8.102	4094
														7.225	2924		6.493	26600		8.11	181
														7.233	944.7		6.508	4683		8.141	1218
														7.24	1653		6.508	1942		8.163	2724
														7.317	1057		6.531	14390		8.163	1842
														7.332	2.808		6.531	378.6		8.209	1030
														7.332	898		6.538	3856		8.24	10790
														7.332	344		6.546	981.4		8.255	1297
														7.347	7494		6.584	2082		8.4	4662
														7.355	967.4		6.584	933.6		8.507	1433
														7.393	1555		6.584	345.7		8.514	18080
														7.401	450.8		6.592	5976		8.591	3948
														7.431	608.3		6.607	803.2		8.644	1994
														7.431	14400		6.607	1882		8.675	1928
														7.477	2035		6.622	1348		8.713	2141
														7.484	1426		6.63	2718		8.781	1809
														7.492	576.8		6.638	10500		8.781	5943
														7.515	1444		6.66	169		8.919	1522
														7.538	1689		6.66	987.3		9.033	703.8
														7.538	1135		6.668	598.9		9.048	276.5
														7.538	1254		6.668	2303		9.064	14590
														7.553	15970		6.683	182.7		9.087	282.6
														7.568	673.1		6.699	5654		9.094	125.7
														7.584	1557		6.699	14110		9.193	2419
														7.584	559.6		6.699	7928		9.224	3773
														7.599	259.2		6.699	283.5		9.232	2497
														7.607	947.4		6.699	134.6		9.239	1132
														7.652	4264		6.714	127.5		9.239	909.9
														7.668	1210		6.714	2663		9.247	26510
														7.675	1451		6.737	6562		9.262	3021
														7.675	398.9		6.737	6187		9.331	7098
														7.698	3395		6.752	7020		9.354	93.63
														7.713	1338		6.76	2180		9.384	2657
														7.729	825.4		6.76	815.3		9.422	3701
														7.736	1195		6.76	4632		9.453	857.1
														7.767	7848		6.76	5307		9.483	1922
														7.79	200.6		6.79	4638		9.544	9560
														7.797	109.1		6.79	4742		9.56	1129
														7.843	1472		6.798	5438		9.59	99.9
														7.843	2892		6.813	941.1		9.628	2099
														7.881	1113		6.821	2064		9.636	5133
														7.904	865.9		6.821	298.6		9.636	2052
														7.935	582.3		6.828	5604		9.758	99.67
														7.942	709.3		6.828	1363		9.842	423.1
														7.95	2278		6.828	12070		9.918	10050
														7.988	1875		6.836	3033		9.964	1601
														8.011	1148		6.836	2828		9.987	2406
														8.018	3354		6.844	845.8		9.995	2747
														8.041	575.5		6.844	3205		10.07	4077
														8.057	1938		6.874	16250		10.08	949.1
														8.072	911.6		6.874	3511		10.1	23.07
														8.087	1536		6.882	5466		10.13	366.2
														8.102	2754		6.882	15420		10.14	260.4
														8.102	1529		6.882	513.1		10.25	23110
														8.102	291.5		6.882	8883		10.28	1186
														8.133	547.5		6.889	710.8		10.3	1696
														8.148	1485		6.912	5680		10.33	131.6
														8.171	398.1		6.92	1153		10.35	703.7
														8.209	706.9		6.92	1321		10.35	41.68
														8.224	1497		6.927	287		10.35	3342
														8.224	881.3		6.927	5115		10.46	677.8
														8.263	656.5		6.935	3324		10.47	1658
														8.263	538.6		6.935	577.2		10.48	4429
														8.27	710.8		6.95	1179		10.68	2833
														8.308	573.7		6.958	5339		10.7	275.5
														8.331	265		6.958	796.4		10.77	2581
														8.331	1313		6.966	25480		10.77	1637
														8.354	1686		6.973	3923		10.98	65.03
														8.354	1023		6.981	761.2		11.09	88.71
														8.362	1521		6.981	315.5		11.28	2983
														8.385	2242		6.989	1171		11.56	2417
														8.385	1094		6.996	2670		11.67	779.1
														8.385	2831		7.027	1328		11.67	91.81
														8.408	1017		7.042	2256		11.81	1402
														8.423	651.5		7.042	1319		11.88	327.3
														8.446	72.94		7.057	166.5		11.91	3598
														8.446	1879		7.057	691.5		11.94	320.2
														8.453	1789		7.065	5556		11.95	548.2
														8.461	1364		7.065	2922		11.98	13450
														8.484	1543		7.065	2217		12.08	100.3
														8.499	601.6		7.072	3073		12.12	4606
														8.499	1645		7.095	754.1		12.16	704.9
														8.522	1865		7.095	375.8		12.28	4454
														8.53	454.1		7.103	6208		12.37	1237
														8.53	2937		7.103	697.5		12.47	9039
														8.53	1034		7.103	2279		12.57	107.4
														8.545	8352		7.118	1282		12.57	3342
														8.553	752.6		7.126	1041		12.64	182.5
														8.553	1071		7.141	240.6		12.69	67.32
														8.56	823.8		7.141	393.8		12.69	1140
														8.591	1011		7.141	2628		12.73	153.8
														8.591	4177		7.149	308.4		12.76	157.8
														8.614	906.6		7.156	259.7		12.88	3305
														8.644	1207		7.187	383.2		12.89	108.4
														8.644	1944		7.202	1463		12.92	230.7
														8.652	5875		7.202	1414		12.98	7623
														8.659	2855		7.202	221.8		12.98	416.6
														8.69	194.5		7.202	2768		13.08	1107
														8.69	485.5		7.233	1561		13.08	392.1
														8.698	97.66		7.233	1200		13.14	7014
														8.698	886		7.24	11000		13.31	972.5
														8.705	1712		7.256	867.5		13.34	340.1
														8.705	1438		7.278	212.5		13.35	431.5
														8.705	526.2		7.286	163.1		13.36	49.93
														8.713	1224		7.309	721.5		13.37	151.8
														8.713	3540		7.324	1065		13.42	61.03
														8.72	1507		7.332	3856		13.43	430.8
														8.728	633.9		7.347	1502		13.45	655.7
														8.736	991.9		7.347	2502		13.53	1725
														8.743	1983		7.347	323.2		13.54	446.2
														8.751	2288		7.362	392.2		13.63	1687
														8.759	1551		7.37	222.4		13.63	1638
														8.759	1255		7.378	18620		13.66	1098
														8.759	537.6		7.393	461.9		13.67	249.8
														8.774	615.5		7.401	1676		13.69	304.7
														8.774	1459		7.401	703.3		13.74	26.33
														8.774	630.9		7.401	285.5		13.79	1818
														8.789	1020		7.423	3923		13.79	9537
														8.789	6054		7.423	1002		13.84	6738
														8.804	712.4		7.439	994.2		13.85	22.16
														8.827	922.9		7.439	804		13.93	329
														8.827	238.1		7.446	3184		13.98	37.19
														8.827	1304		7.469	3812		14.05	3199
														8.835	1331		7.5	138.9		14.56	1502
														8.842	1828		7.515	292.7		14.67	712.8
														8.842	2337		7.538	410.5		14.82	3076
														8.858	4139		7.553	1459		14.88	13310
														8.873	1065		7.561	3424		14.88	527.8
														8.881	1200		7.561	349.8		15.17	10.96
														8.888	1437		7.568	353		15.18	920.4
														8.888	1811		7.576	861		15.2	1707
														8.896	693.4		7.629	980.3		15.21	220.6
														8.896	791.9		7.645	3013		15.3	3673
														8.904	1683		7.668	124		15.34	3275
														8.904	917.2		7.675	1564		15.37	4010
														8.919	1475		7.683	2095		15.48	90.77
														8.926	272.7		7.698	145		15.56	39330
														8.942	94.54		7.721	518.8		15.56	1520
														8.942	964.5		7.721	123.8		15.64	1829
														8.949	840.6		7.729	3800		15.69	685.2
														8.972	242.7		7.744	8705		15.76	1270
														8.972	1784		7.751	871.5		15.8	2970
														8.972	929.7		7.759	694.8		15.88	959.2
														8.98	10980		7.767	875.2		15.91	5954
														8.98	1889		7.782	479.8		15.97	8652
														8.987	2009		7.797	575.2		15.99	35970
														9.018	1354		7.805	472		16.07	4033
														9.026	1225		7.813	652.8		16.14	887.6
														9.033	1016		7.828	2073		16.37	772.7
														9.056	35.33		7.835	3301		16.43	409.8
														9.071	2500		7.866	1104		16.46	73.58
														9.079	145.2		7.912	1542		16.62	34.09
														9.087	700.9		7.919	3639		16.83	426.5
														9.087	6200		7.927	727.3		16.91	4339
														9.094	1725		7.98	776.9		17.08	716.2
														9.102	993.7		7.988	3877		17.19	1913
														9.102	1564		8.003	3163		17.31	3734
														9.125	391.5		8.034	6611		17.4	856.9
														9.125	364.9		8.057	639		17.49	3894
														9.132	1842		8.095	2375		17.57	343.9
														9.132	138.2		8.11	284		17.71	251.8
														9.155	142.9		8.11	710.6		17.81	7769
														9.171	4580		8.133	277.1		18.08	180
														9.171	49.51		8.209	1140		18.23	2822
														9.178	592		8.217	1006		18.25	1609
														9.209	463.7		8.24	804.3		18.3	358.6
														9.262	463.4		8.339	683.5		18.37	375.8
														9.277	2673		8.369	3950		18.55	406.5
														9.277	806.6		8.377	419.7		18.56	47930
														9.293	129.1		8.408	1023		18.6	11840
														9.293	927.2		8.438	4086		18.61	8727
														9.315	94.91		8.446	4076		18.62	13600
														9.315	614.4		8.499	1957		18.75	3672
														9.323	265.7		8.514	780.2		19	1685
														9.346	1327		8.545	2622		19.17	1472
														9.361	109.8		8.568	9413		19.39	110.4
														9.361	1069		8.568	2432		19.65	3179
														9.377	355.7		8.575	4937		19.89	33070
														9.399	453.6		8.583	169.3		20.08	4190
														9.407	73.53		8.629	1777		20.12	4087
														9.407	468.9		8.652	257.3		20.55	817.8
														9.415	349.3		8.728	2129		20.64	754.2
														9.43	636.7		8.736	537.2		20.65	1686
														9.445	183.5		8.781	3541		20.68	1904
														9.46	1007		8.804	12260		20.76	763
														9.483	556.7		8.812	6856		20.77	2397
														9.483	2542		8.835	1271		20.94	2477
														9.483	907.3		8.842	7043		21.13	3807
														9.506	157.3		8.85	230.5		21.91	1486
														9.514	378		8.904	2770		21.93	4044
														9.521	198		8.98	7889		22.35	1818
														9.529	1870		9.018	3194		22.45	594.7
														9.544	2052		9.033	1357		22.78	5362
														9.552	4555		9.048	1511		23.05	410.2
														9.567	5724		9.064	2391		23.44	6597
														9.567	716.8		9.071	2443		23.74	3801
														9.583	118.1		9.079	7831
														9.583	6389		9.094	284.4
														9.59	218.5		9.102	3000
														9.598	82.14		9.102	6272
														9.621	94.89		9.14	1001
														9.621	3040		9.171	3365
														9.621	1670		9.171	1303
														9.621	753.7		9.186	12120
														9.628	1207		9.193	39830
														9.636	4655		9.209	4992
														9.697	133.2		9.239	15910
														9.705	147.6		9.239	627.6
														9.705	901.2		9.247	370.5
														9.75	3178		9.254	869.9
														9.766	205.8		9.254	325.4
														9.766	319.1		9.293	3599
														9.804	159.7		9.3	780.2
														9.827	1274		9.308	1927
														9.834	126.4		9.315	1650
														9.834	617.3		9.338	776.1
														9.842	86.59		9.338	1712
														9.842	193.5		9.354	16370
														9.872	1070		9.407	5989
														9.911	1326		9.407	778.3
														9.933	881.3		9.407	2257
														9.979	271.7		9.415	5378
														10.02	1258		9.43	3659
														10.02	496.4		9.438	4964
														10.03	605.1		9.438	587.5
														10.03	394.4		9.468	5135
														10.04	954.7		9.468	3096
														10.09	2362		9.476	3994
														10.09	382.5		9.491	878.2
														10.09	1070		9.514	319.5
														10.1	219.1		9.514	1247
														10.12	135.4		9.521	2225
														10.13	161.1		9.529	607.5
														10.15	596.2		9.537	1788
														10.21	2017		9.544	539.3
														10.21	7422		9.552	5558
														10.21	1141		9.567	7843
														10.22	457.4		9.59	3371
														10.26	179.8		9.59	627.5
														10.31	1369		9.598	6409
														10.38	366		9.605	1064
														10.51	257.6		9.613	650.8
														10.57	9391		9.621	5663
														10.59	491.6		9.636	1460
														10.6	3386		9.644	727.7
														10.63	2243		9.674	1125
														10.66	262		9.682	8775
														10.71	1139		9.689	1539
														10.85	8343		9.697	805.5
														10.86	53.5		9.72	1444
														10.89	1333		9.72	2988
														11.22	280.2		9.72	712.1
														11.4	303.4		9.735	589
														11.47	5721		9.766	3014
														11.5	566.8		9.773	608
														11.59	272.7		9.789	4243
														11.7	650.4		9.804	380.6
														11.73	3374		9.819	1440
														11.76	8118		9.827	1351
														11.82	1164		9.842	2761
														11.87	695.6		9.85	501.5
														11.95	71.21		9.872	4647
														11.96	671.7		9.88	262.8
														11.99	354.1		9.888	2960
														12.03	85.49		9.911	4508
														12.15	241.7		9.918	1989
														12.42	51.92		9.933	3444
														12.5	273.5		9.941	1168
														12.57	93.64		9.949	2724
														12.6	1027		9.956	16670
														12.72	1572		9.964	2173
														12.85	1957		9.987	623
														12.86	589.8		10	2193
														12.94	678.9		10.01	5879
														12.96	130.4		10.04	847
														12.98	261.8		10.04	1411
														12.99	332.2		10.04	974.6
														13.08	48.86		10.05	293.1
														13.11	340		10.05	1418
														13.14	161.5		10.06	736.6
														13.15	239.9		10.12	1449
														13.18	183.8		10.12	325.3
														13.19	123		10.12	145.2
														13.24	672.6		10.14	4175
														13.25	57.54		10.15	1908
														13.55	1324		10.15	335.7
														13.57	138.1		10.16	3207
														13.6	544.6		10.19	3057
														13.64	167.7		10.19	1746
														13.66	127.1		10.19	1726
														13.87	55330		10.2	3658
														13.91	118.8		10.21	2322
														13.92	1298		10.22	800.6
														13.93	200.4		10.25	4662
														14.09	1671		10.25	148.8
														14.24	1873		10.27	2382
														14.25	44.56		10.27	4061
														14.55	145.5		10.28	8758
														14.79	14090		10.31	1376
														14.81	1091		10.31	633.2
														14.98	12090		10.32	1663
														15.01	202.9		10.32	2285
														15.05	8558		10.34	228.3
														15.17	4874		10.35	1973
														15.23	6190		10.44	130.2
														15.29	429.3		10.48	8363
														15.49	541		10.48	393.7
														15.63	742.4		10.5	823.5
														15.75	126.6		10.56	1101
														16	775.1		10.67	960.4
														16.01	2016		10.69	4344
														16.1	1023		10.7	1565
														16.15	139		10.7	561.7
														16.27	4229		10.7	1116
														16.44	1068		10.71	2147
														16.47	4257		10.73	1637
														16.55	403.7		10.8	2547
														16.62	514.2		10.83	1540
														16.73	453.7		10.83	4166
														16.82	927.5		10.86	418.3
														16.88	2280		10.86	813.6
														16.92	151.3		10.87	1188
														16.92	13480		10.99	546.8
														17.09	1151		11.09	451.7
														17.14	2763		11.2	2212
														17.25	324		11.21	718.7
														17.34	953.7		11.28	269.8
														17.34	160.1		11.34	392.9
														17.35	720.2		11.36	341.6
														17.39	496.8		11.41	22330
														17.5	205.4		11.51	2426
														17.65	8409		11.53	3560
														17.72	112.7		11.6	137.8
														17.81	682.5		11.69	2803
														17.83	223.1		11.79	363.7
														17.93	1254		11.81	1860
														18.27	874		11.86	1574
														18.33	3940		11.9	7275
														18.55	385.7		11.94	154.8
														18.59	408.5		11.98	1920
														18.67	4346		12.11	8326
														18.74	408.7		12.19	938
														18.76	497.6		12.21	5122
														18.93	1793		12.25	2039
														19.07	279.1		12.36	2739
														19.73	35.97		12.37	144.6
														20.87	200.1		12.38	752.9
														20.92	2687		12.47	794.1
														20.97	146.7		12.6	1937
														21.4	3970		12.77	176.7
														21.97	9339		12.79	2172
														22.8	274.8		13.02	4790
														22.85	2238		13.24	972.3
														22.99	4503		13.25	698
														23.38	115.5		13.38	2750
														24.41	403.4		13.41	491.9
														24.74	427.2		13.42	413
														25.02	198		13.62	760.7
														25.03	547.4		13.67	161
														25.1	266.9		13.68	3034
														25.55	82.68		13.69	3940
														25.6	147.8		13.71	5884
														25.8	1510		13.82	1215
														25.96	147		13.9	866.9
														25.99	251.4		13.91	2133
														26	43.71		13.92	10350
														26.04	156.3		14.1	1299
														26.1	246.5		14.11	466.5
														26.21	1693		14.16	2003
														26.21	59.12		14.2	1634
														26.22	206.7		14.2	1664
														26.25	150.6		14.24	4038
														26.28	166.7		14.25	628.4
														26.31	88.71		14.27	5623
														26.33	260.7		14.29	5114
														26.47	316.6		14.3	2206
														26.47	237.4		14.31	1653
														26.72	99.67		14.31	552.1
														26.78	3000		14.32	1489
														26.81	217.2		14.38	800.8
														26.85	6683		14.39	5700
														26.98	360.6		14.39	4672
														27.11	319.4		14.4	1434
														27.17	1178		14.4	8149
														28.09	172.6		14.4	3132
														28.16	129.2		14.4	2714
														28.31	169.1		14.42	899.2
														28.35	265.9		14.42	1206
														28.48	192.9		14.42	1979
														28.64	496.3		14.42	757.4
														28.97	225.8		14.43	1772
														29.01	352.4		14.43	5740
														29.05	460.1		14.44	2167
														29.15	294.8		14.44	1721
														29.17	155.4		14.44	1580
														29.21	66.4		14.46	3786
														29.43	193.9		14.47	1810
														29.56	152.6		14.47	1125
														29.68	177.2		14.47	2643
														29.69	94.28		14.49	2492
														29.76	126		14.5	7511
														29.93	199.4		14.5	1010
														30.75	5992		14.5	3490
														31.42	516.8		14.5	1748
														31.46	1547		14.5	2428
														31.85	227.1		14.51	800.2
														32.26	156		14.51	436.7
														32.29	943.3		14.52	4602
														32.55	170.9		14.53	1575
														32.72	1505		14.53	1435
														33.12	840.4		14.53	6139
														35.08	1348		14.54	3437
														35.26	1349		14.54	3448
														35.49	212.6		14.55	1557
														36.67	4823		14.56	1792
														37.03	237.7		14.56	1203
														38.6	511.9		14.56	1156
														39.18	163.9		14.57	2867
														40.31	1106		14.59	3884
														41.82	1126		14.61	2720
														43.23	389.2		14.61	2070
														44.4	4127		14.66	1500
														45.55	49.13		14.66	7397
														47.99	3378		14.68	1327
														50.46	1178		14.68	4023
														51.04	37.96		14.68	2033
														51.69	622.6		14.69	2908
														52.84	104.9		14.69	752.2
														53.5	249.8		14.69	1053
														59.97	15.56		14.69	1040
																	14.7	1088
																	14.71	6066
																	14.71	646.3
																	14.72	3284
																	14.73	3361
																	14.76	3759
																	14.77	1185
																	14.77	1702
																	14.79	5907
																	14.79	3757
																	14.79	955.4
																	14.8	4943
																	14.82	4260
																	14.85	675
																	14.86	706.2
																	14.91	1569
																	14.92	1246
																	14.92	425
																	14.93	3952
																	14.94	3580
																	14.95	3555
																	14.97	2650
																	14.98	833.2
																	15	1443
																	15.03	252.9
																	15.05	1316
																	15.07	401.8
																	15.11	718.3
																	15.15	4245
																	15.15	5363
																	15.17	309.1
																	15.21	2636
																	15.24	2844
																	15.29	2564
																	15.3	1683
																	15.31	2779
																	15.34	4092
																	15.35	2285
																	15.43	888.7
																	15.53	1604
																	15.59	2835
																	15.63	2772
																	15.66	2603
																	15.7	4141
																	15.7	1512
																	15.7	1080
																	15.76	2031
																	15.82	4014
																	15.85	624.5
																	15.88	5977
																	15.91	160.2
																	16.04	3766
																	16.04	18080
																	16.07	2027
																	16.08	6130
																	16.09	1191
																	16.09	1859
																	16.1	2061
																	16.11	1335
																	16.12	1164
																	16.16	867.8
																	16.2	2205
																	16.26	2926
																	16.3	2056
																	16.34	4600
																	16.34	833.8
																	16.43	955.8
																	16.47	2059
																	16.52	613
																	16.52	193.6
																	16.56	1332
																	16.57	50.84
																	16.65	1299
																	16.65	1943
																	16.67	1328
																	16.67	593.6
																	16.69	1780
																	16.7	1049
																	16.72	1791
																	16.72	1658
																	16.72	701.3
																	16.75	1946
																	16.78	1426
																	16.78	1445
																	16.79	456.4
																	16.8	3088
																	16.84	1603
																	16.87	1127
																	16.9	344.2
																	16.91	401.3
																	16.91	742.8
																	16.91	1341
																	16.92	904.7
																	16.93	773.6
																	16.94	886.5
																	16.94	1037
																	16.94	1273
																	16.94	1006
																	16.95	890.8
																	16.98	2231
																	17.01	1937
																	17.01	828.9
																	17.03	2026
																	17.03	1084
																	17.06	1391
																	17.06	1046
																	17.06	814.7
																	17.07	916.3
																	17.09	1315
																	17.14	909.2
																	17.17	729.7
																	17.17	1565
																	17.22	368.8
																	17.23	1230
																	17.29	619.3
																	17.36	1953
																	17.47	735.4
																	17.56	1093
																	17.65	1971
																	17.75	2663
																	17.76	1482
																	17.8	2246
																	18.99	1571
																	19.26	1327
																	19.34	5834
																	19.42	2808
																	19.45	377.9
																	19.49	646.4
																	19.56	1046
																	19.64	82.09
																	19.77	899.2
																	20.18	1199
																	20.22	190.7
																	20.33	171.8
																	20.38	46.83
																	20.45	3006
																	20.49	1559
																	20.69	326.6
																	20.78	1126
																	21.94	1277
																	22.29	1524
																	22.32	1344
																	22.37	810.8
																	22.38	2902
																	22.38	345.3
																	22.46	898.1
																	22.48	3003
																	22.51	2134
																	22.54	2321
																	22.54	1238
																	22.61	2496
																	22.64	2215
																	22.64	605.5
																	22.65	1222
																	22.65	877.6
																	22.67	745.4
																	22.67	881.1
																	22.67	988.7
																	22.68	1215
																	22.71	771.8
																	22.72	1166
																	22.74	3369
																	22.76	1071
																	22.77	2555
																	22.77	1397
																	22.77	1035
																	22.77	2583
																	22.8	1180
																	22.8	1786
																	22.8	965.4
																	22.81	2640
																	22.82	2210
																	22.82	2511
																	22.83	2991
																	22.84	1290
																	22.84	1213
																	22.85	866.5
																	22.86	1400
																	22.86	1484
																	22.86	1203
																	22.87	2605
																	22.87	1273
																	22.87	2796
																	22.87	1545
																	22.87	1123
																	22.88	1190
																	22.91	2604
																	22.93	1932
																	22.94	119.2
																	22.95	664.4
																	22.96	1463
																	22.99	3329
																	22.99	1907
																	23	4277
																	23.01	4315
																	23.01	1988
																	23.03	1860
																	23.16	1348
																	23.16	1707
																	23.18	1583
																	23.22	3252
																	23.29	1693
																	23.36	3491
																	23.5	3583
																	24.46	160.9
																	24.59	496.6
																	26.29	3777
																	26.69	943.8
																	27.76	1561
																	27.8	143.7
																	29.64	1506
																	30.19	370.7
																	30.22	1370
																	30.83	605
																	31.01	288.7
																	31.08	135.9
																	31.09	256.3
																	31.36	118
																	31.68	554
																	31.98	146
																	33.55	1119
																	33.59	218.2
																	34.33	3493
																	34.72	151.4
																	35.83	142
																	36.07	386.3
																	38.13	634
																	43.96	907.6
																	44.16	1343
																	45.26	601.8
																	45.46	1957
																	45.65	1534
																	45.75	1158
																	46.05	1115
																	49.91	3226
																	50.24	2455
																	50.67	1103

## Sheet: NK1R cells
WT	pFRG control	Control	CO2		WT
	120919_03-1_CO2_corrmatrix	13.3188	34.534	1
	131024_04-3_mean	14.4743	46.705	14
	131031_02-1_mean	14.0635	32.4406	9
	131031_03-2_mean	15.8732	40.2667	5
		14.4324	38.4866
		0.929213	5.54277
EP3R-/-	pFRG Control
	131028_03-1_corrmatrix	19.2375	11.617	3
	130925_02-1_corrmatrix4min	9.76903	16.3402	17
	140219_03	5.25788	6.94324	4
		11.4215	11.6335
		5.82555	3.83631
WT	PBC control
	120919_02-1_CO2_corrmatrix	17.2336	14.549	8
	121001_03-1_CO2_corrmatrix	15.7604	23.7994	4
	121002_04-1_CO2_corrmatrix	10.2991	9.03157	14
	121002_04-2_CO2_corrmatrix	23.238	15.3825	2
		16.6328	15.6906
		4.60614	5.27954
EP3R-/-	PBC Control
	120918_01-2_corrmatrix_CO2	20.7055	16.1299	22
	120918_02-2_corrmatrix_CO2	30.7293	14.6952	16
	120924_04-1_CO2_corrmatrix	24.6315	9.87625	4
	121002_02-2_CO2_corrmatrix	14.5442	30.6015	3
		22.6526	17.8257
		5.88827	7.73128

## Sheet: Suramin
WT	pFRG control	All mean freq	SEM	SD	Coefficient of variation				WT	pFRG Hypercarbia during suramin	All mean freq	SEM	SD	Coefficient of variation
	150211_04-1	27.8711	1.12183	8.68965	0.31178					150211_04-1	47.1778	2.72743	15.1857	0.558753
	150211_05-1	24.5644	0.668881	8.19209	0.333494					150211_05-1	35.0071	0.802213	8.33684	0.33338
	150211_06-1	28.8952	0.837104	5.42505	0.187749					150211_06-1	43.6029	0.757482	4.90904	0.207985
	150211_07-1	20.577	1.23037	14.0284	0.458788					150211_07-1	39.5951	0.796929	9.08639	0.307024
		25.4769	0.964546	9.08379	0.322953						41.3457	1.27101	9.37949	0.351786
		3.25032	0.22308	3.11391	0.0961343						4.53739	0.84104	3.70371	0.128313

## Sheet: Riluzole
WT	pFRG control	All mean freq	SEM	SD	Coefficient of variation				WT	pFRG Hypercarbia during riluzole	All mean freq	SEM	SD	Coefficient of variation
	150223_01-1	32.1618	2.70656	18.7516	0.583039					150223_01-1	46.0411	3.28345	22.7484	0.494089
	150223_02-1	28.3287	1.58497	8.38689	0.296056					150223_02-1	30.366	1.90364	10.0731	0.331723
	150223_02-2	27.1397	0.94779	7.52285	0.27719					150223_02-2	31.0841	1.11732	8.86841	0.285304
	150223_04-1	24.8308	0.932482	11.0726	0.445923					150223_04-1	33.7578	1.19061	14.1378	0.4188
	150223_04-2	33.858	1.42212	17.1246	0.505777					150223_04-2	36.7946	1.70761	20.5623	0.55884
	150223_05-1	27.4582	1.34539	10.3341	0.376358					150223_05-1	30.5344	1.2701	9.75585	0.319504
		28.9629	1.48989	12.1988	0.414057						34.763	1.74545	14.3576	0.401377
		3.08922	0.59433	4.24937	0.109591						5.52391	0.743892	5.45613	0.0989288

## Sheet: P2Y1 and P2X inhib
WT	pFRG control	All mean freq	SEM	SD	Coefficient of variation				WT	pFRG Hypercarbia during purinergic inhibition	All mean freq	SEM	SD	Coefficient of variation
	150416_01	27.3624	1.38279	8.74556	0.31962						34.6881	2.18804	13.8384	0.398937
	150416_02	24.5828	1.79282	7.17127	0.291719						34.4023	3.73765	14.9506	0.434581
	150416_03	27.2333	0.961943	9.02382	0.331352						28.4472	1.04968	9.84691	0.346147
	150416_04	28.2305	0.589616	5.56243	0.197036						31.6579	1.71164	16.1475	0.510063			47.1778
	150416_05	28.6183	1.69545	18.0229	0.629768						42.677	10.8751	115.604	2.70882			35.0071
	150416_06	24.591	0.882766	7.27947	0.296022						42.5512	2.28539	18.8458	0.442896			43.6029
	150416_07	27.0221	1.03479	9.48399	0.350972						29.7902	1.50694	13.8113	0.46362			39.5951
		26.8058	1.19145	9.32706	0.345213						34.8877	3.33635	29.0064	0.757867
		1.49767	0.411787	3.7623	0.124837						5.31271	3.17654	35.4429	0.79788
