# Supplementary material for: CO2-evoked release of PGE2 modulates sighs and inspiration as demonstrated in brainstem organotypic culture
Source: eLife. 2016 Jul 5;5:e14170. doi: 10.7554/eLife.14170 (PMC4974055; doi:10.7554/eLife.14170)
Supplement: Figure 8—source data 1. — DOI: http://dx.doi.org/10.7554/eLife.14170.036 [file elife-14170-fig8-data1.xlsx]

## Sheet: Blad1
experiment name	rest potential (mV)	AP threshold (mV)	AP amp (mV)	AP halfwidth (ms)	tau membrane (ms)
g110510_respiratoryBSc2	-55	-40	30	4.5	17
g20120117_brainstemP4a	-50	-52	43	1.4	12.5
g20120117_brainstemP4c	-40	-41	63	1.3	20
g20120117_brainstemP4c	-60	-37	54	1.2	40
g20120515_brainstemP3b	-67	-30	46	1.3	16
pFRG stats	-54.4	-40	47.2	1.94	21.1	mean
	10.2127	7.96869	12.3572	1.43283	10.8995	stdev
