# Supplementary material for: CO2-evoked release of PGE2 modulates sighs and inspiration as demonstrated in brainstem organotypic culture
Source: eLife. 2016 Jul 5;5:e14170. doi: 10.7554/eLife.14170 (PMC4974055; doi:10.7554/eLife.14170)
Supplement: Figure 9—source data 1. — DOI: http://dx.doi.org/10.7554/eLife.14170.039 [file elife-14170-fig9-data1.xlsx]

## Sheet: Blad1
			Number of correlations	Number of active cells	Correlations/cell	Connectivity	Connectivity (normalized)	Lambda	Lambda (normalized)	Sigma	Sigma (normalized)	Small network parameter
121019_01	1	6	207	27	7.66667	0.92593	1	0.9006	0.815725	1.1184	0	1.24184		Topology Min:	0.061002	0.92593
121023_01	1	7	189	37	5.10811	0.91892	0.985302	0.884	0.797353	1.368	0.0440468	1.54751		Topology Max:	6.7851	0.91892
121023_01	2	7	35	27	1.2963	0.66667	0.456421	1.0671	1	2.1448	0.181128	2.00993				0.66667
121023_02	2	7	178	81	2.19753	0.49383	0.094035	0.4868	0.357748	4.5921	0.613002	9.43324				0.49383
121023_03	2	7	36	98	0.367347	0.44898	0	0.16356	0	3.0971	0.34918	2.13488				0.44898
121026_01	1	7	115	28	4.10714	0.75	0.631135	0.6195	0.504615	1.1601	0.00735878	1.87264				0.75
121026_02	1	7	92	57	1.61404	0.70175	0.529972	0.677	0.568254	2.7927	0.295463	4.12511				0.70175
121029_01	1	7	65	20	3.25	0.85	0.840801	0.81441	0.720333	1.1467	0.00499409	1.40801				0.85
121029_01	2	7	72	65	1.10769	0.67692	0.477912	0.6744	0.565376	2.8651	0.308239	4.24837				0.67692
121029_02	2	7	207	39	5.30769	0.777	0.687745	0.7943	0.698076	6.7851	1	8.54224				0.777
121029_03	1	7	23	37	0.621622	0.72073	0.569766	0.52398	0.398898	1.8947	0.136993	3.61598				0.72073
141029_01	1	8	162	31	5.22581	0.812445	0.762061	0.831665	0.73943	4.0378	0.515186	4.85508				0.812445
141029_01	2	8	142	32	4.4375	0.807692	0.752096	0.907984	0.823897	3.06919	0.344254	3.38022				0.807692
141029_02	1	8	205	70	2.92857	0.9	0.945634	0.863477	0.774639	1.41035	0.0515199	1.63334				0.9
141029_03	2	8	53	95	0.557895	0.525424	0.160277	0.78414	0.686832	3.36675	0.396765	4.29356				0.525424
																0.7857
																0.625
			118.733	49.6	3.05293	0.731753	0.592877	0.732861	0.630078	2.72326	0.283209	3.6228				0.81818
			69.1938	26.1146	2.19446	0.150496	0.315539	0.220537	0.244081	1.56989	0.277038	2.49786				0.95652		141119_01-1	84
			17.8658	6.74276	0.566607	0.038858	0.0814718	0.0569423	0.0630214	0.405344	0.0715308	0.644945
			15	15	15	15	15	15	15	15	15	15
			39.1494	14.7754	1.24161	0.0851497	0.17853	0.124778	0.138099	0.888232	0.156746	1.41327				0.58696		141119_01-2	69
																0.40909		141119_02-1	12
121009_02	1	15	70	28	2.5	0.7857	0.770526	0.7664	0.478277	1.3521	0.0679239	1.76422				0.56		141119_03-1	48
121009_02	2	15	32	48	0.666667	0.625	0.554647	0.70218	0.398025	4.1783	0.640073	5.95047				0.876234		141119_04-1	26
121009_03	1	15	83	44	1.88636	0.81818	0.814159	0.90071	0.646116	1.8679	0.172345	2.07381				0.212121		141119_05-1	51
121009_03	2	15	63	23	2.73913	0.95652	1	1.1839	1	1.9813	0.195302	1.67354				0.62963		141119_06-1	124
121106_01	2	15	45	46	0.978261	0.58696	0.503546	0.7345	0.438414	5.9562	1	8.10919				0.393939		141119_08-1	42
121106_02	1	15	8	22	0.363636	0.40909	0.264601	0.74114	0.446711	1.7699	0.152505	2.38808				0.8028
121106_02	2	15	88	100	0.88	0.56	0.467329	0.6614	0.347065	4.1622	0.636814	6.29301				0.45333		141120_02-1	80
131024_04	3	14	107	30	3.56667	0.876234	0.892147	1.01219	0.785431	1.01658	0	1.00433				0.89899
130926_02	1	14	100	33	3.0303	0.212121	0	0.728606	0.431048	3.76765	0.556939	5.17103				0.88406
130926_03	1	14	38	37	1.02703	0.62963	0.560867	0.471551	0.109823	1.58201	0.114468	3.3549				0.44231
131028_02	1	14	38	36	1.05556	0.393939	0.244248	0.383667	0	3.09892	0.421559	8.07711				0.7705
																0.9006
																0.884
																1.0671
																0.4868
																0.16356
			61.0909	40.6364	1.69942	0.623034	0.552006	0.753295	0.461901	2.79391	0.359812	4.16906				0.6195		141120_03-1	9
			31.4625	21.5466	1.09196	0.226339	0.304056	0.224171	0.280132	1.55251	0.314298	2.64078				0.677		141120_04-1	37
			9.48631	6.49653	0.329239	0.0682438	0.0916763	0.06759	0.0844629	0.468099	0.0947643	0.796226
			11	11	11	11	11	11	11	11	11	11
			17.8013	12.1909	0.617825	0.128061	0.172033	0.126834	0.158497	0.878399	0.177827	1.49414				0.81441
																0.6744
121102_02	1	20	70	71	0.985915	0.8028	0.789371	1.2292	1	7.5661	0.694847	6.1553				0.7943
121107_01	2	20	35	75	0.466667	0.45333	0.0241307	0.329	0.229411	10.226	1	3.03951				0.52398
121107_02	1	20	60	99	0.606061	0.89899	1	1.0697	0.863465	1.8482	0.0388684	1.72777				0.831665
121107_02	2	20	104	99	1.05051	0.88406	0.967308	0.9755	0.782828	2.2699	0.0872473	2.32691				0.907984
121108_02	1	21	32	52	0.615385	0.44231	0	0.061002	0	1.5094	0	0				0.863477
121108_02	2	21	141	61	2.31148	0.7705	0.718643	0.8422	0.668721	3.595	0.239268	4.26858				0.78414
			73.6667	76.1667	1.006	0.708665	0.583242	0.7511	0.590737	4.50243	0.343372	2.91968				0.7664
			42.1553	19.4156	0.679715	0.207756	0.454927	0.456759	0.390994	3.57648	0.410307	2.12602				0.70218
			17.2098	7.9264	0.277492	0.0848161	0.185723	0.186471	0.159623	1.46009	0.167507	0.867942
			6	6	6	6	6	6	6	6	6	6
			23.8512	10.9852	0.384578	0.117547	0.257394	0.258431	0.221222	2.02355	0.232149	1.20288				0.90071
																1.1839
																0.7345
																0.74114
																0.6614
																1.01219
121019_02	1	6	88	119	0.739496	1		0.62998		15.5612						0.728606
121019_02	2	6	111	110	1.00909	1		1.0906		4.3675						0.471551
121107_01	1	20	18	106	0.169811	0.58491		0.30933		49.0148						0.383667
121019_01	2	6	53	56	0.946429	0.80357		0.91628		16.3973						1.2292
																0.329
																1.0697
																0.9755
																0.061002
																0.8422
																1.1184
																1.368
																2.1448
																4.5921
																3.0971
																1.1601
																2.7927
																1.1467
																2.8651
																6.7851
																1.8947
																4.0378
																3.06919
																1.41035
																3.36675
																1.3521
																4.1783
																1.8679
																1.9813
																5.9562
																1.7699
																4.1622
																1.01658
																3.76765
																1.58201
																3.09892
																7.5661
																10.226
																1.8482
																2.2699
																1.5094
																3.595
