# Supplementary material for: CO2-evoked release of PGE2 modulates sighs and inspiration as demonstrated in brainstem organotypic culture
Source: eLife. 2016 Jul 5;5:e14170. doi: 10.7554/eLife.14170 (PMC4974055; doi:10.7554/eLife.14170)
Supplement: Figure 9—source data 4. — DOI: http://dx.doi.org/10.7554/eLife.14170.042 [file elife-14170-fig9-data4.xlsx]

## Sheet: Blad2
		Spectral Control		Spectral TTX
		All mean freq	Coefficient of variation	All mean freq	Coefficient of variation
5 min control, 10 min 20 nM TTX	7	18.3469	25	29.4381	41
5 min control, 10 min 20 nM TTX	7	19.3472	42	19.8	47
5 min control, 10 min 20 nM TTX	7	22.7385	16	22.1777	41
5 min control, 10 min 20 nM TTX	7	15.137	12	10.5001	16
5 min control, 10 min 20 nM TTX	14	21.5322	28	18.1112	51
5 min control, 10 min 20 nM TTX	14	17.3569	38	17.2376	63
5 min control, 10 min 20 nM TTX	14	24.5364	24	21.8175	39
5 min control, 10 min 20 nM TTX	14	14.3461	20	31.1765	24
5 min control, 10 min 20 nM TTX	21	16.1698	24	14.3682	18
5 min control, 10 min 20 nM TTX	21	12.6587	16	11.1277	19
5 min control, 10 min 20 nM TTX	21	17.6569	37	24.3688	49
		18.1661	25.6364	20.0112	37.0909
		18.8924	23.75	20.479	36.25
		19.4429	27.5	22.0857	44.25
		15.4951	25.6667	16.6215	28.6667
		2.71111	11.5407	6.76739	11.9452
		3.89353	6.68954	5.52303	14.446
		2.09552	8.65384	5.6356	14.3836
