# Supplementary material for: CO2-evoked release of PGE2 modulates sighs and inspiration as demonstrated in brainstem organotypic culture
Source: eLife. 2016 Jul 5;5:e14170. doi: 10.7554/eLife.14170 (PMC4974055; doi:10.7554/eLife.14170)
Supplement: Figure 10—source data 1. — DOI: http://dx.doi.org/10.7554/eLife.14170.049 [file elife-14170-fig10-data1.xlsx]

## Sheet: Network
	Control				18-GA				18-GA + CO2							Control				GZA				GZA + CO2
Experiment ID	Mean Fq	SEM	SD	CoV	Mean Fq	SEM	SD	CoV	Mean Fq	SEM	SD	CoV			Experiment ID	Mean Fq	SEM	SD	CoV	Mean Fq	SEM	SD	CoV	Mean Fq	SEM	SD	CoV
141029_01-1	31.9048	1.27367	14.522	0.455167	32.7051	0.882357	10.0604	0.30761	32.8593	0.829977	9.4632	0.287992			141119_04-1	26.9063	0.026124	0.086643	0.00322	37.663	1.23227	6.16136	0.222729	43.0212	2.81937	14.0968	0.426903
141029_01-2	27.8303	1.41056	10.0734	0.36196	25.8314	1.03055	7.35963	0.284911	26.5714	1.17372	8.38202	0.315452			141119_05-1	27.4951	1.66952	11.8053	0.42936	31.9151	3.68984	21.1965	0.664153	33.2811	2.28659	15.1675	0.455739
141029_02-1	21.671	0.891737	7.40733	0.341809	28.2035	0.765229	6.35647	0.225379	27.3594	0.609326	5.06144	0.184998			141119_06-1	19.502	0.411391	4.56255	0.233953	29.2294	0.800985	8.88335	0.303918	38.3418	1.54379	16.2648	0.424207
141029_04-1	24.8307	1.19618	13.2122	0.379326	23.8893	0.683348	7.54782	0.31595	19.956	0.372687	4.11646	0.206277			141119_08-1	18.6284	2.00736	12.8534	0.448972	28.6284	2.00736	12.8534	0.448972	34.6943	0.897711	5.74815	0.193577
141030_02-1	30.9369	1.19903	11.9302	0.385629	29.3311	0.796552	7.92559	0.270211	28.8852	0.920281	9.15668	0.317003
141030_02-2	28.807	1.05239	9.17452	0.318482	26.8127	1.03353	9.01012	0.33604	25.571	0.061465	0.535837	0.020955				23.133	1.0286	7.32697	0.278876	31.859	1.93261	12.2736	0.409943	37.3346	1.88686	12.8193	0.375107
141030_04-1	30.55	0.853257	7.67931	0.251369	27.7907	0.761135	6.85022	0.246493	21.0266	0.764357	6.87922	0.327167				4.08479	0.829857	5.25977	0.179988	3.57215	1.10278	5.67467	0.167658	3.76675	0.72895	4.15389	0.105532
141030_04-2	24.2955	0.672549	7.11759	0.292959	26.2389	0.294383	3.11546	0.118734	22.5547	0.011565	0.122391	0.005426
141119_01-1	16.5671	2.22865	17.263	0.472093	42.2141	3.54844	27.0241	0.640167	28.7151	1.97368	10.989	0.382689				Control				CO2				18-GA + CO2
141119_01-2	28.6949	3.23014	24.8112	0.509523	31.6897	1.84595	14.0583	0.443625	24.4526	0.907289	5.51882	0.225695			Experiment ID	Mean Fq	SEM	SD	CoV	Mean Fq	SEM	SD	CoV	Mean Fq	SEM	SD	CoV
141119_02-1	31.7688	5.9067	14.4684	0.455428	24.0479	2.60765	6.89919	0.286894	36.9088	15.2084	37.2527	1.00932			141120_02-1	23.3433	0.707113	6.28496	0.269241	39.9854	1.01589	9.02946	0.301128	31.072	5.04132	32.2802	1.03889
141119_03-1	28.3985	1.25338	8.59273	0.302577	26.3815	1.07566	5.989	0.227015	20.0119	0.889526	3.87736	0.193752			141120_03-1	23.819	0.892314	1.99528	0.083768	43.6282	2.29914	3.98223	0.168537	35.833	4.67997	9.35993	0.324626
															141120_04-1	23.2461	0.01543	0.092578	0.003983	47.9613	1.33857	8.03144	0.167457	37.2461	0.01543	0.092578	0.003983
																23.4695	0.538286	2.79094	0.118997	43.8583	1.5512	7.01438	0.212374	34.717	3.24557	13.9109	0.455831
	27.188	1.76402	12.1877	0.377194	28.7613	1.27706	9.34969	0.308586	26.2393	1.97685	8.44626	0.289727				0.250299	0.377367	2.58988	0.111119	3.26018	0.545033	2.18242	0.0627601	2.64123	2.28882	13.5289	0.432563
	4.40193	1.41666	4.93486	0.0775775	4.8049	0.896607	5.8863	0.124154	4.95653	4.01995	9.27266	0.243853

## Sheet: NK1R cells
	Control				18-GA				18-GA + CO2
Experiment ID	Mean Fq	SEM	SD	CoV	Mean Fq	SEM	SD	CoV	Mean Fq	SEM	SD	CoV
141029_01-2	32.4783	4.42344	11.7033	0.360343	25.0168	3.46119	9.15745	0.366052	28.0571	3.10592	8.21748	0.292884
141029_02-1	18.862	0.261796	0.94392	0.050043	33.6108	2.40571	8.67391	0.25807	27.6206	1.54113	5.55662	0.201177
141029_03-1	26.2268	2.23703	6.7111	0.255887	34.0271	6.85175	20.5552	0.604085	37.5854	2.3767	7.13011	0.189704
141029_03-2	21.0876	2.74226	3.87813	0.183906	18.4733	0.303134	0.428697	0.023206	22.9899	0.138735	0.196201	0.008534
141029_04-1	29.7122	2.18172	10.2332	0.34441	20.8661	1.12068	5.25646	0.251914	19.3773	0.841571	3.94732	0.203708
141030_01-1	28.1802	3.15078	16.0659	0.570114	33.3116	2.63797	13.451	0.403794	41.0145	2.62454	13.3826	0.32629
141030_01-2	17.8227	0.664003	1.48476	0.189802	28.6001	2.61594	5.84943	0.204525	23.3663	1.48559	3.32189	0.142166
141030_02-1	27.4479	2.0165	8.06601	0.293866	28.9881	2.588	10.352	0.357112	25.6976	1.50227	6.00908	0.233838
141030_02-2	29.7895	4.08515	14.7292	0.49444	23.9127	0.84341	3.04096	0.127169	25.6936	0.119675	0.431495	0.016794
141030_05-2	37.014	3.08485	8.16175	0.220504					14.2822	0.012331	0.032625	0.002284
	26.8621	2.48475	8.19773	0.296332	27.4229	2.53642	8.52947	0.288436	26.5685	1.37485	4.82254	0.161738
	5.7692	1.25773	4.89459	0.145825	5.39152	1.80653	5.63934	0.159629	7.48754	1.04223	3.98394	0.111294
