# Supplementary material for: CO2-evoked release of PGE2 modulates sighs and inspiration as demonstrated in brainstem organotypic culture
Source: eLife. 2016 Jul 5;5:e14170. doi: 10.7554/eLife.14170 (PMC4974055; doi:10.7554/eLife.14170)
Supplement: Figure 10—source data 2. — DOI: http://dx.doi.org/10.7554/eLife.14170.050 [file elife-14170-fig10-data2.xlsx]

## Sheet: Hypercarbia and GJI
Experiment ID	Control								18GA								18GA/CO2
	Correlations	Acrtive cells	Connectivity	Connectivity normalized	Lambda	Lambda normalized	Sigma	Sigma normalized	Correlations	Acrtive cells	Connectivity	Connectivity normalized	Lambda	Lambda normalized	Sigma	Sigma normalized	Correlations	Acrtive cells	Connectivity	Connectivity normalized	Lambda	Lambda normalized	Sigma	Sigma normalized
141029_01-2_corrmatrix	338	52	0.423077	0	0.278167	0.163624	1.79927	0.047377	161	58	0.673077	0.398239	0.617957	0.499663	1.72371	0.175077	121	53	0.346154	0	0.230803	0	5.23529	1
141029_02-1_corrmatrix	233	70	0.728571	0.671457	0.743619	0.779534	2.03041	0.0698324	252	77	0.471429	0	0.267688	0	5.01301	1	157	79	0.942857	1	0.939046	0.91781	1.93757	0.217651
141029_03-1_corrmatrix	153	59	0.525424	0.224952	0.874067	0.95215	11.6048	1	194	55	0.830508	0.709153	0.779303	0.729826	1.23114	0.0515443	214	58	0.898305	0.925336	0.819092	0.762362	1.02013	0
141029_03-2_corrmatrix	255	45	0.488889	0.144651	0.371835	0.28757	3.53666	0.216166	105	46	0.977778	1	0.968698	1	1.02561	0	142	48	0.888889	0.909556	0.860086	0.815486	1.2081	0.0445926
141030_04-1_corrmatrix	109	82	0.878049	1	0.910228	1	1.31161	0	103	81	0.634146	0.321353	0.426006	0.225843	3.95098	0.733654	182	91	0.626829	0.470376	0.838279	0.787227	1.05188	0.00753115
141119_01-2	150	61	0.442623	0.0429609	0.154514	0	3.02256	0.166221	81	78	0.896104	0.8387	0.863608	0.850088	1.08692	0.0153752	164	32	0.90625	0.938651	0.698015	0.605459	3.67904	0.630796
141119_03-1	90	48	0.520833	0.214862	0.430629	0.36537	2.65443	0.130457	145	32	0.78125	0.611872	0.721527	0.647407	1.30034	0.0688999	177	20	0.56432	0.365619	1.00247	1	1.02282	0.000637461
	189.714	59.5714	0.572495	0.328412	0.53758	0.506893	3.70854	0.232865	148.714	61	0.752042	0.554188	0.663541	0.56469	2.19024	0.292079	165.286	54.4286	0.739086	0.658506	0.769684	0.698335	2.16498	0.271601
	82.3819	12.0577	0.155283	0.341303	0.279665	0.370067	3.29869	0.320472	55.3811	17.1381	0.159284	0.314573	0.228383	0.325791	1.49147	0.374046	27.6804	22.9463	0.212064	0.355393	0.237162	0.307338	1.53719	0.364682
	7	7	7	7	7	7	7	7	7	7	7	7	7	7	7	7	7	7	7	7	7	7	7	7
	31.1374	4.55738	0.0586915	0.129	0.105703	0.139872	1.24679	0.121127	20.9321	6.47759	0.0602036	0.118897	0.0863206	0.123137	0.563723	0.141376	10.4622	8.67287	0.0801527	0.134326	0.0896388	0.116163	0.581004	0.137837
	Control (all for normalization
	0.423077	0.673077
	0.728571	0.471429
	0.525424	0.830508
	0.488889	0.977778
	0.878049	0.634146
	0.442623	0.896104
	0.520833	0.78125
	0.278167	0.617957
	0.743619	0.267688
	0.874067	0.779303
	0.371835	0.968698
	0.910228	0.426006
	0.154514	0.863608
	0.430629	0.721527
	1.79927	1.72371
	2.03041	5.01301
	11.6048	1.23114
	3.53666	1.02561
	1.31161	3.95098
	3.02256	1.08692
	2.65443	1.30034
