# Supplementary material for: CO2-evoked release of PGE2 modulates sighs and inspiration as demonstrated in brainstem organotypic culture
Source: eLife. 2016 Jul 5;5:e14170. doi: 10.7554/eLife.14170 (PMC4974055; doi:10.7554/eLife.14170)
Supplement: Figure 11—source data 1. — DOI: http://dx.doi.org/10.7554/eLife.14170.053 [file elife-14170-fig11-data1.xlsx]

## Sheet: All
	PGE2 pg/ml									EP3RKO		EP3RKO
time (min)	150617_01	150617_02	150617_03	150617_04	150617_05	150617_06	150715_01	150715_02	150921_01	150921_02	150921_03	150921_04	150928_01	150928_02	150928_03	150928_04
1	61	58	39	54	44.478	10	40.2	36.3	7.3	12.09	7.65	12.09	12.7	12.7	14.3	17.6		27.463	18.8871
2	61.8	58.2	39.3	54.6	44.5	10.3	40.2	36.32	7.36	12.0932	7.65	12.0932	12.7655	12.7	14.377	17.6		27.6162	19.0346
3	61.824	58.28	39.31	54.7	44.5	10.3	40.23	36.33	7.36	12.0932	7.38	12.0932	12.377	13.4	12.85	17.83		27.5536	19.1221
4	61.9	58.28	39.31	54.7	45.47	10.41	41	36.408	7.547	12.0932	7.9	12.0932	13.111	11.87	13.647	16.457		27.6373	19.2168
5	62	47	40	54.7	45.47	10.41	42.1	36.5	6.814	14.095	7.2	14.095	12.67	12.23	13.93	16.756		27.2481	18.2462
6	95.978	48.728	41.49	61.84	45.47	10.72	42.23	41.48	8.57	14.095	7.2	14.095	13.68	11.98	12.58	12.67		30.1754	24.266
7	154.92	80.195	29.623	49.89	47.08	8.98	42.239	69.407	9.66	13.846	8.66	13.846	12.827	14.649	14.93	19.7		36.9032	37.4574
8	67.34	80.195	37.75	36.53	45.869	19.358	51.05	33.277	8.92	12.09	8.66	12.09	13.578	14.649	14.53	15.26		29.4466	21.4093
9	57.59	75.1	40.1	34.93	41.0225	71.08	76.348	25.0395	7.65	13.6	7.82	13.6	12.43	14.49	14.225	16.359		32.5865	24.1219
10	71.19	75.1	115.17	57.94	58.2	42.25	61.374	30.03	8.828	12.7	6.36	12.7	14.93	14.37	12.12	19.169		38.2769	30.7335
11	40.48	164.09	36.57	79.253	62.735	22.31	40.75	33.56	9.13	12.358	7.71	12.358	13.242	13.71	12.29	16.858		36.0877	38.5782
12	44.76	48.57	38.74	39.03	56.38	14.57	59.149	29.33	8.634	13.446	6.74	13.446	13.61	13.85	10.52	14.15		26.5578	17.7146
13	79.65	48.49	38.79	46.44	44.4	8.7	31.101	21.02	6.65	12.426	7.82	12.426	12.827	14.37	12.49	17.386		25.9366	19.8322
14	48.6	87.23	31.19	46.16	68.78	12.9	58.085	32.18	8.89	9.286	6.51	9.286	12.61	13.61	14.113	18.29		29.8575	24.0954
15	85.27	41.1	39.345	49.64	45.86	13.77	40.3	46.59	7.965	7.789	7.87	7.789	13.82	14.15	12.494	19.635		28.3367	21.494
1	0.179308	0.13741	0.109612	0.430251	0.124489	0.02084	0.201096	0.315787	0.215947	0.682049	0.56087	0.682049	0.126518	0.298669	0.857143	0.70128		0.304976	0.219796
2	0.186298	0.139036	0.113119	0.443788	0.125281	0.0256492	0.201096	0.316201	0.23588	0.682556	0.56087	0.682556	0.152174	0.298669	0.874603	0.70128		0.309361	0.218725
3	0.186508	0.139686	0.113236	0.446044	0.125281	0.0256492	0.201759	0.316407	0.23588	0.682556	0.443478	0.682556	0	0.550558	0.528345	0.733997		0.29992	0.209742
4	0.187172	0.139686	0.113236	0.446044	0.160227	0.0274126	0.218777	0.318019	0.298007	0.682556	0.669565	0.682556	0.287505	0	0.70907	0.538691		0.328605	0.22636
5	0.188046	0.0479714	0.121302	0.446044	0.160227	0.0274126	0.243088	0.319921	0.054485	1	0.365217	1	0.114767	0.129543	0.773243	0.581223		0.331143	0.323996
6	0.484953	0.0620213	0.138719	0.607134	0.160227	0.0323822	0.245961	0.422841	0.637874	1	0.365217	1	0.51038	0.0395826	0.46712	0		0.429777	0.318415
7	1	0.317871	0	0.337522	0.218229	0.00448862	0.24616	1	1	0.960514	1	0.960514	0.176263	1	1	1		0.587108	0.411504
8	0.234708	0.317871	0.0950004	0.0360986	0.174601	0.170856	0.440891	0.253312	0.754153	0.682049	1	0.682049	0.470427	1	0.909297	0.368421		0.403466	0.29303
9	0.149511	0.276445	0.122471	0	0	1	1	0.0830698	0.332226	0.921503	0.634783	0.921503	0.0207599	0.942785	0.840136	0.524751		0.453459	0.394211
10	0.26835	0.276445	1	0.519144	0.618842	0.537833	0.669061	0.186207	0.723588	0.778782	0	0.778782	1	0.899604	0.362812	0.924467		0.529753	0.280091
11	0	1	0.0812068	1	0.782221	0.218179	0.213252	0.259161	0.82392	0.724548	0.586957	0.724548	0.338817	0.662109	0.401361	0.595733		0.534499	0.344448
12	0.0373995	0.0607366	0.106573	0.0925028	0.553274	0.0941007	0.619886	0.17174	0.659136	0.897082	0.165217	0.897082	0.482961	0.712487	0	0.210526		0.362894	0.322062
13	0.342275	0.0600862	0.107157	0.259685	0.121679	0	0	0	0	0.735331	0.634783	0.735331	0.176263	0.899604	0.446712	0.670839		0.249694	0.281469
14	0.0709542	0.375071	0.0183174	0.253367	1	0.0673293	0.596371	0.23064	0.744186	0.237393	0.0652174	0.237393	0.0912652	0.626125	0.814739	0.799431		0.324687	0.292881
15	0.391384	0	0.113645	0.331882	0.174277	0.0812761	0.203306	0.528448	0.436877	0	0.656522	0	0.565217	0.820439	0.447619	0.990754		0.243135	0.21337
1	0.346415	0.327395	0.206936	0.302035	0.241666	0.0230774	0.214544	0.189818	0.00595955	0.00817853	0.00817853	0.0363279	0.0401953	0.0401953	0.0503392	0.071261		0.159211	0.128953
2	0.351487	0.328663	0.208838	0.305839	0.241806	0.0249794	0.214544	0.189945	0.00633995	0.00817853	0.00817853	0.0363482	0.0406105	0.0401953	0.0508274	0.071261		0.160429	0.129924
3	0.351639	0.32917	0.208901	0.306473	0.241806	0.0249794	0.214734	0.190008	0.00633995	0.00646675	0.00646675	0.0363482	0.0381475	0.0446332	0.0411463	0.0727192		0.160278	0.130401
4	0.352121	0.32917	0.208901	0.306473	0.247955	0.0256768	0.219616	0.190503	0.00752552	0.00976352	0.00976352	0.0363482	0.042801	0.0349331	0.0461992	0.0640145		0.161985	0.130151
5	0.352755	0.257655	0.213276	0.306473	0.247955	0.0256768	0.22659	0.191086	0.00287834	0.00532556	0.00532556	0.0490395	0.0400051	0.0372155	0.0479934	0.0659101		0.157003	0.124801
6	0.568173	0.268611	0.222722	0.35174	0.247955	0.0276422	0.227414	0.222659	0.0140113	0.00532556	0.00532556	0.0490395	0.0464084	0.0356305	0.0394345	0.0400051		0.184218	0.165142
7	0.941863	0.46811	0.147486	0.275978	0.258163	0.0166107	0.227471	0.399715	0.0209218	0.0145819	0.0145819	0.0474609	0.0410004	0.0525518	0.0543334	0.0845749		0.236079	0.260913
8	0.38661	0.46811	0.199011	0.191276	0.250485	0.0824066	0.283332	0.170652	0.0162303	0.0145819	0.0145819	0.0363279	0.0457617	0.0525518	0.0517974	0.0564255		0.176134	0.14533
9	0.324796	0.435808	0.21391	0.181132	0.219758	0.410321	0.44372	0.118427	0.00817853	0.00925632	0.00925632	0.0459012	0.0384835	0.0515438	0.0498637	0.0633931		0.201705	0.162194
10	0.411019	0.435808	0.68985	0.327015	0.328663	0.227541	0.348786	0.150067	0.015647	0	0	0.0401953	0.0543334	0.050783	0.0365181	0.0812084		0.247882	0.20619
11	0.216319	1	0.19153	0.462138	0.357415	0.101122	0.218031	0.172447	0.0175617	0.00855893	0.00855893	0.038027	0.0436315	0.0465986	0.0375959	0.0665568		0.232642	0.268441
12	0.243454	0.267609	0.205288	0.207126	0.317124	0.052051	0.33468	0.145629	0.014417	0.00240918	0.00240918	0.0449249	0.0459646	0.0474862	0.0263742	0.0493882		0.153093	0.120212
13	0.464655	0.267102	0.205605	0.254105	0.241172	0.0148355	0.156857	0.0929436	0.00183858	0.00925632	0.00925632	0.0384581	0.0410004	0.050783	0.0388639	0.0699043		0.14634	0.138559
14	0.267799	0.512712	0.157421	0.25233	0.39574	0.0414633	0.327934	0.163697	0.0160401	0.000950992	0.000950992	0.0185507	0.0396247	0.0459646	0.0491536	0.0756356		0.179632	0.165604
15	0.500285	0.22025	0.209123	0.274393	0.250428	0.046979	0.215178	0.255056	0.0101756	0.00957332	0.00957332	0.00905979	0.047296	0.0493882	0.0388892	0.0841628		0.167506	0.146562
1	0.988578	1.0366	0.99025	0.990099	0.990963	0.972384	0.9866	0.998031	1.00327	0.967748	1.01244	0.967748	0.998059	1.00954	1.03467	1.02037		0.99206	0.0186644
2	1.00154	1.04018	0.997867	1.0011	0.991453	1.00156	0.9866	0.998581	1.01152	0.968004	1.01244	0.968004	1.00321	1.00954	1.04024	1.02037		0.998237	0.0186569
3	1.00193	1.04161	0.998121	1.00293	0.991453	1.00156	0.987336	0.998856	1.01152	0.968004	0.976707	0.968004	0.972675	1.06518	0.929758	1.03371		0.995669	0.0193255
4	1.00316	1.04161	0.998121	1.00293	1.01306	1.01225	1.00623	1.001	1.03722	0.968004	1.04553	0.968004	1.03036	0.943561	0.987425	0.954106		1.00809	0.0238625
5	1.00478	0.840006	1.01564	1.00293	1.01306	1.01225	1.03323	1.00353	0.936478	1.12824	0.952885	1.12824	0.995701	0.972178	1.0079	0.971441		1.00594	0.0741809
6	1.55544	0.870889	1.05347	1.13385	1.01306	1.0424	1.03642	1.14045	1.17781	1.12824	0.952885	1.12824	1.07507	0.952305	0.910222	0.734552		1.10276	0.160463
7	2.51066	1.43328	0.752158	0.914741	1.04894	0.873201	1.03664	1.90827	1.32762	1.10831	1.14611	1.10831	1.00804	1.16447	1.08026	1.14212		1.26402	0.474251
8	1.09133	1.43328	0.958511	0.669784	1.02195	1.88234	1.25288	0.914917	1.22591	0.967748	1.14611	0.967748	1.06706	1.16447	1.05131	0.884709		1.12771	0.293795
9	0.933315	1.34222	1.01818	0.640447	0.913975	6.91171	1.87375	0.688435	1.05137	1.08862	1.03494	1.08862	0.97684	1.15183	1.02925	0.948425		1.5488	1.64501
10	1.15372	1.34222	2.92428	1.06234	1.29669	4.10832	1.50626	0.825644	1.21327	1.01658	0.841715	1.01658	1.17331	1.14229	0.876939	1.11134		1.52563	0.941607
11	0.656027	2.93269	0.92855	1.45312	1.39773	2.16939	1.0001	0.922698	1.25478	0.9892	1.02038	0.9892	1.04065	1.08983	0.889239	0.977355		1.30949	0.613177
12	0.725389	0.868065	0.983648	0.715622	1.25614	1.41676	1.45165	0.806398	1.18661	1.07629	0.892006	1.07629	1.06957	1.10095	0.761172	0.820356		1.03791	0.240764
13	1.29082	0.866636	0.984918	0.851485	0.989225	0.845974	0.76329	0.577923	0.913939	0.994643	1.03494	0.994643	1.00804	1.14229	0.90371	1.00797		0.925703	0.164599
14	0.787621	1.55901	0.791946	0.846351	1.53241	1.25438	1.42554	0.884756	1.22179	0.743301	0.861567	0.743301	0.990986	1.08188	1.02114	1.06038		1.05433	0.307103
15	1.3819	0.734558	0.99901	0.910158	1.02175	1.33897	0.989054	1.28094	1.09466	0.623473	1.04156	0.623473	1.08608	1.1248	0.904	1.13835		1.00329	0.24374

## Sheet: Frequency
	Control	Hypercarbia
150617_01	26.9909	34.9214
150617_02	32.2364	47.0123
150617_03	29.1901	47.7524
150617_04	31.1617	38.2072
150617_05	23.6455	36.1103
150617_06	26.9442	33.7718
150921_01	30.0177	98.1165
150921_02	46.2043	31.4234
150921_03	29.482	40.6286
150921_04	36.3743	40.9222
150923_01-1	37.0919	37.9207
150923_02-1	101.182	38.4821
150923_03-1	26.223	27.9643
150923_04-1	41.4209	45.1157

## Sheet: Excluded
Excluded due to no frequency increase	Analyzed twice
150617_02	150617_06
37.5	17.92
38.7	7.92
38.77	17.92
38.77	17
38.77	17
36.45	10.72
32.03	9.45
38.3	7.49
37.26	8.2
36.73	8.4
33.64	9.83
29.98	47.86
40.15	21.74
35.99	11.71
34.1	11.25
38.77	10.96
0.73943	0.25836
0.857424	0.0106515
0.864307	0.25836
0.864307	0.235571
0.864307	0.235571
0.636185	0.0800099
0.201573	0.0485509
0.818092	0
0.715831	0.0175873
0.663717	0.0225415
0.359882	0.0579638
0	1
1	0.352985
0.590954	0.104533
0.405113	0.0931385
0.864307	0.0859549
0.73943	0.25836
0.857424	0.0106515
0.864307	0.25836
0.864307	0.235571
0.864307	0.235571
0.636185	0.0800099
0.201573	0.0485509
0.818092	0
0.715831	0.0175873
0.663717	0.0225415
0.359882	0.0579638
0	1
1	0.352985
0.590954	0.104533
0.405113	0.0931385
0.864307	0.0859549
0.973975	1.15226
1.00514	0.509259
1.00696	1.15226
1.00696	1.09311
1.00696	1.09311
0.946704	0.6893
0.831905	0.607639
0.994754	0.48161
0.967742	0.527263
0.953976	0.540123
0.873721	0.632073
0.778661	3.07742
1.0428	1.39789
0.934757	0.752958
0.885668	0.72338
1.00696	0.704733

## Sheet: GJI
	GJI	GJI EP3RKO	GJI	GJI EP3RKO
time (min)	150923_01	150923_02	150923_03	150923_04
1	19.074	14.7095	11.9975	15.081		15.2155	2.52573
2	17.8619	14.7095	18.1513	15.081		16.4509	1.56457
3	16.7851	14.7095	16.7007	15.081		15.8191	0.93359
4	14.8215	9.54114	17.7673	14.5296		14.1649	2.9547
5	17.308	9.54114	16.2108	14.5296		14.3974	2.97325
6	15.5976	14.0959	17.9574	14.4411		15.523	1.51155
7	16.6172	13.216	17.7673	13.5249		15.2814	1.95674
8	16.7007	12.9191	17.6737	16.0833		15.8442	1.78145
9	18.757	14.3535	16.7851	14.4411		16.0841	1.82553
10	18.0539	12.4945	19.4011	13.5249		15.8686	2.92111
11	18.0539	13.1407	16.6172	12.7748		15.1467	2.25077
12	16.8702	16.5166	16.7007	14.8009		16.2221	0.830006
13	18.551	15.5684	17.9574	13.604		16.4202	1.9723
14	15.451	14.5296	17.308	13.9286		15.3043	1.27759
15	17.7673	13.1407	16.2108	14.0119		15.2827	1.8192
1	1	0.740933	0	0.697036		0.609492	0.370445
2	0.714973	0.740933	0.831198	0.697036		0.746035	0.0515861
3	0.461741	0.740933	0.635264	0.697036		0.633744	0.106164
4	0	0	0.779331	0.530388		0.32743	0.339053
5	0.584716	0	0.569091	0.530388		0.421049	0.243896
6	0.182504	0.652971	0.805008	0.503625		0.536027	0.230247
7	0.422265	0.526829	0.779331	0.226698		0.488781	0.199361
8	0.441911	0.484257	0.76668	1		0.673212	0.226236
9	0.925449	0.689887	0.646654	0.503625		0.691404	0.151693
10	0.76012	0.42339	1	0.226698		0.602552	0.298395
11	0.76012	0.51603	0.62398	0		0.475033	0.287575
12	0.481756	1	0.635264	0.612386		0.682352	0.192517
13	0.877011	0.864056	0.805008	0.250618		0.699173	0.260392
14	0.148021	0.715143	0.717289	0.348737		0.482297	0.244447
15	0.692731	0.51603	0.569091	0.373894		0.537937	0.11437
1	0.966827	0.524181	0.24913	0.561853		0.575498	0.256161
2	0.843899	0.524181	0.873252	0.561853		0.700796	0.15868
3	0.734683	0.524181	0.726131	0.561853		0.636712	0.0946852
4	0.53554	0	0.834306	0.505935		0.468945	0.299667
5	0.787721	0	0.676443	0.505935		0.492525	0.301549
6	0.614252	0.461951	0.853586	0.496954		0.606686	0.153302
7	0.717658	0.37271	0.834306	0.404032		0.582177	0.198454
8	0.726131	0.342592	0.824807	0.663512		0.639261	0.180675
9	0.934674	0.488067	0.734683	0.496954		0.663595	0.185146
10	0.86337	0.299531	1	0.404032		0.641733	0.296261
11	0.86337	0.365071	0.717658	0.327964		0.568516	0.228275
12	0.743315	0.70746	0.726131	0.533449		0.677589	0.0841797
13	0.913784	0.611285	0.853586	0.412058		0.697678	0.200032
14	0.59938	0.505935	0.787721	0.444982		0.584504	0.129574
15	0.834306	0.365071	0.676443	0.453423		0.582311	0.184505
1	1.11088	1.16353	0.742167	1.01484		1.00785	0.162395
2	1.04029	1.16353	1.12284	1.01484		1.08538	0.0602477
3	0.977575	1.16353	1.03311	1.01484		1.04726	0.0700458
4	0.863217	0.754707	1.09909	0.977739		0.923687	0.128352
5	1.00803	0.754707	1.0028	0.977739		0.93582	0.10519
6	0.908417	1.11499	1.11085	0.97178		1.02651	0.0892793
7	0.967798	1.04539	1.09909	0.910126		1.0056	0.0722278
8	0.972664	1.0219	1.09329	1.08229		1.04254	0.048643
9	1.09242	1.13536	1.03832	0.97178		1.05947	0.0612007
10	1.05147	0.988319	1.20015	0.910126		1.03752	0.10641
11	1.05147	1.03943	1.02794	0.859655		0.994625	0.0783684
12	0.982532	1.30647	1.03311	0.995995		1.07953	0.13233
13	1.08042	1.23146	1.11085	0.915452		1.08455	0.11279
14	0.899877	1.1493	1.07067	0.937296		1.01429	0.100529
15	1.03478	1.03943	1.0028	0.942897		1.00498	0.0385175
