# Supplementary material for: CO2-evoked release of PGE2 modulates sighs and inspiration as demonstrated in brainstem organotypic culture
Source: eLife. 2016 Jul 5;5:e14170. doi: 10.7554/eLife.14170 (PMC4974055; doi:10.7554/eLife.14170)
Supplement: Figure 13—source data 2. — DOI: http://dx.doi.org/10.7554/eLife.14170.060 [file elife-14170-fig13-data2.xlsx]

## Sheet: Network
	Control				AH6809				AH6809 + CO2
Experiment ID	Mean Fq	SEM	SD	CoV	Mean Fq	SEM	SD	CoV	Mean Fq	SEM	SD	CoV
141127_08-1	28.0874	3.41954	14.5079	0.516527	25.1044	1.31663	6.96694	0.277519	30.5481	2.23305	9.47401	0.310134
141127_08-2	43.7334	8.12695	33.5083	0.766194	25.4357	1.3762	6.45494	0.253774	21.3956	1.69862	5.3715	0.251056
141127_09-1	37.1906	1.31635	16.5463	0.444905	28.1127	0.684165	8.2668	0.294059	25.2188	0.499322	3.63512	0.144143
141127_10-1	30.7538	1.4016	10.2038	0.33179	30.6498	1.62162	10.7566	0.350951	25.8277	1.77507	9.22355	0.357119
141127_11-1	27.6922	1.62843	7.80968	0.282018	26.4551	1.77942	8.71734	0.329515	26.8188	2.64333	9.89045	0.368787
	33.4915	3.17858	16.5152	0.468287	27.1515	1.35561	8.23252	0.301164	25.9618	1.76988	7.51893	0.286248
	6.14672	2.59125	9.03786	0.170264	2.03871	0.375008	1.50789	0.0350368	2.93901	0.720675	2.5317	0.0822657
