# Supplementary material for: CO2-evoked release of PGE2 modulates sighs and inspiration as demonstrated in brainstem organotypic culture
Source: eLife. 2016 Jul 5;5:e14170. doi: 10.7554/eLife.14170 (PMC4974055; doi:10.7554/eLife.14170)
Supplement: Figure 13—source data 3. — DOI: http://dx.doi.org/10.7554/eLife.14170.061 [file elife-14170-fig13-data3.xlsx]

## Sheet: Blad1
pFRG control	All mean freq	SEM	SD	Coefficient of variation		pFRG light on	All mean freq	SEM	SD	Coefficient of variation		pFRG light on + High potassium	All mean freq	SEM	SD	Coefficient of variation
150420_03-1	26.6123	2.26869	12.2173	0.459084		150420_03-1	21.9061	2.22709	11.9932	0.375892		150420_03-1	26.1129	1.12448	6.05549	0.24113
150420_04-1	35.6983	1.89428	15.8487	0.443964		150420_04-1	19.4753	1.25759	10.5218	0.35697		150420_04-1	28.7003	1.1262	9.42248	0.328306
	22.74						14.425						26.43
	27.28						13.73						16.83
	28.0827	2.08149	14.033	0.451524			17.3841	1.74234	11.2575	0.366431			24.5183	1.12534	7.73898	0.284718
	5.45733	0.264747	2.56781	0.0106915			3.95518	0.685538	1.04049	0.0133799			5.25345	0.00121976	2.38082	0.0616427
preBötC control	All mean freq	SEM	SD	Coefficient of variation		preBötC light on	All mean freq	SEM	SD	Coefficient of variation		preBötC light on + High potassium	All mean freq	SEM	SD	Coefficient of variation
150422_01-1	28.196	1.63591	13.4901	0.478439		150422_01-1	15.0925	0.894773	7.37849	0.294051		150422_01-1	31.5888	2.93761	24.2242	0.76686
150422_02-1	26.2938	0.592204	5.55536	0.21128		150422_02-1	14.1696	0.605003	5.67544	0.234817		150422_02-1	36.3872	0.690327	6.47584	0.114846
150422_04-1	27.1581	0.816685	6.83288	0.251597		150422_04-1	19.7084	2.1697	8.15304	0.523016		150422_04-1	44.5157	1.24601	10.4249	0.234184
						150422_05-1	24.9693	0.618849	6.83541	0.273752		150422_05-1	37.2678	1.7216	19.0157	0.332048
						150422_07-1	16.0565	1.69808	12.5933	0.349264		150422_07-1	34.5349	2.94092	21.8105	0.399936
	27.216	1.01493	8.62611	0.313772			17.9993	1.19728	8.12713	0.33498			36.8589	1.90729	16.3902	0.369575
	0.952432	0.549372	4.26048	0.144024			4.42699	0.702369	2.65456	0.112936			4.80081	1.01029	7.60794	0.246669
