# Supplementary material for: CO2-evoked release of PGE2 modulates sighs and inspiration as demonstrated in brainstem organotypic culture
Source: eLife. 2016 Jul 5;5:e14170. doi: 10.7554/eLife.14170 (PMC4974055; doi:10.7554/eLife.14170)
Supplement: Source code 1. — DOI: http://dx.doi.org/10.7554/eLife.14170.069 [file elife-14170-code1.m]

%%%%%%%%%%%%%%%%%%%%%%%%%%%%%%%%%%%%%%%%%%%%%%%%%%%%%%%%%%%%%%%%%%%%%%%
%                                                                     %
%              Spectral Analysis of Calcium Oscillations              %
%                            by  Per Uhlen                            %
%                                                                     %
%                             Version 3.0                             %
%                                                                     %
%           Copyright 2004 by Per Uhlen All Rights Reserved           %
%                                                                     %
%%%%%%%%%%%%%%%%%%%%%%%%%%%%%%%%%%%%%%%%%%%%%%%%%%%%%%%%%%%%%%%%%%%%%%%
%                                                                     %
%  Program file: SpectralAnalysis.m                                   %
%  Required files: readFile.m; writeFile.m;                           %
%  1st version: 1999-12-29, Karolinska Institutet, Stockholm, Sweden  %
%  2nd version: 2004-04-29, Yale University, New Haven, CT, U.S.A.    %
%  3d  version: 2004-10-20, Yale University, New Haven, CT, U.S.A.    %
%  4th version: 2014-11-10, David Forsberg, Karolinska Institutet,    %
%  Stockholm, Sweden                                                  % 
%  (for analysis of the full time lenght)                             %
%                                                                     %
%  Contact: per.uhlen@yale.edu; per.uhlen@kbh.ki.se                   %
%                                                                     %
%  Last updated: 2014-11-10                                           %
%                                                                     %
%%%%%%%%%%%%%%%%%%%%%%%%%%%%%%%%%%%%%%%%%%%%%%%%%%%%%%%%%%%%%%%%%%%%%%%

%%%%%%%%%%%%%%%%%%%%%%%%%%%%%%%%%%%%%%%%%%%%%%%%%%%%%%%%%%
% - - - Main file for the SpectralAnalysis program - - - %
%%%%%%%%%%%%%%%%%%%%%%%%%%%%%%%%%%%%%%%%%%%%%%%%%%%%%%%%%%

clear
global pow

%%%%%%%%%%%%%%%%%%%%%%%%%%%%%%%%%%%%%%%%%%%%%%%%%%%%%%%%%%
% - - - - - - Variables that can be changed - - - - - -  %

% Set the accepted time error in seconds for each sample
% This variable checks that the time steps are evenly spaced
timeError = 0.25;

% Set the lowest accepted frequency in periods to be analyzed
% This variable excludes frequencies lower than lowPeriod periods
lowPeriod = 5.0;

% Set the level for auto-storage of the strongest peaks
% This variable stores peaks with powers greater than autoLevel 
% of the highest/strongest peak.
autoLevel = 0.75;

% Set increment of the power spectrum 
% This variable determines how many values that will be saved in 
% the power spectrum file. If set to 1 all values are saved
pow.increment = 1;

% - - - - Don't change anything beyond this point - - -  %
%%%%%%%%%%%%%%%%%%%%%%%%%%%%%%%%%%%%%%%%%%%%%%%%%%%%%%%%%%

% Open and read init-file for usage of latest input values
pow.file.init = 'standard.ini';
if ~readFile('init')
  errordlg('File not found','File Error');
  
end

% Input values

%Reads a file with a correlation matrix.

    title  = 'Spectral Analysis of Calcium Oscillations by Per Uhlen';
prompt = {'Enter the name of the target file',...
          'Number of FFT bins (in power of 2)',...
          'Number of peaks to store (1,2,... OR auto)',...
          'Sort/store peaks by (area OR height)',...
	  'Filter (no (rectangular), Hanning, Hamming, Blackman OR Bartlett)',...
	  'Trend correction degree (no = 0 OR 1 to 4)'};
pow.dialog.answer = inputdlg(prompt,title,1,pow.dialog.def);

if isempty(pow.dialog.answer)
  
end

[file_name, path_name] = uigetfile({'*.dat';'*.*'},'Select mean data','C:\Users\David Forsberg\Documents\Mikroskop\Calcium Imaging\Analyser och filmer\Mean values');
if file_name==0
    disp('Error! No chosen directory!')
end
    init_dir=path_name;
    init_dir=char(init_dir);
    
pow.file.source =char([path_name, file_name]);
pow.file.target = char(pow.dialog.answer(1));
pow.N           = 2^str2num(char(pow.dialog.answer(2)));
if strcmpi(char(pow.dialog.answer(3)),'auto')
  autoNoPeaks = 1;
  pow.noPeaks = 1;
else
  autoNoPeaks = 0;
  pow.noPeaks = str2num(char(pow.dialog.answer(3)));
end
pow.areaSelect  = char(pow.dialog.answer(4));
pow.filter      = char(pow.dialog.answer(5));
trendDegree     = str2num(char(pow.dialog.answer(6)));

% Store user defined values
writeFile('init');

% Read source file into matrix pow.A
if ~readFile('oscillations')
  errordlg('File not found','File Error');
  
end

% Determine number of cells
[m,pow.noCells] = size(pow.A);
pow.noCells     = pow.noCells-1;

% Check user input
if pow.noCells < 1
  h = warndlg('This file appears not to have any calcium recordings','!! Warning !!');
  uiwait(h);
  
end

% Check user input
if ~strfind(pow.file.target,'.')
  h = warndlg('Target file must have a file extension (.txt)','!! Warning !!');
  uiwait(h);
  
end

% Check user input
if strcmpi(pow.areaSelect,'area')
  pow.areaSelect = 1;
elseif strcmpi(pow.areaSelect,'height')
  pow.areaSelect = 0;
else
  h = warndlg('Sort peaks? area OR height','!! Warning !!');
  uiwait(h);
    
end

% Check user input
if strcmpi(pow.filter,'hanning')
  pow.filter = 'Hanning';
elseif strcmpi(pow.filter,'hamming')
  pow.filter = 'Hamming';
elseif strcmpi(pow.filter,'blackman')
  pow.filter = 'Blackman';
elseif strcmpi(pow.filter,'bartlett')
  pow.filter = 'Bartlett';
elseif strcmpi(pow.filter,'no')
  pow.filter = 'No';
else
  h = warndlg('Filter? No filter will be used!','!! Warning !!');
  uiwait(h);
  pow.filter = 'No';
end

% Extract time vector and calculate time step (dt)
pow.timeVec = pow.A(:,1);
pow.dt      = mean(diff(pow.timeVec));

% Check that time steps are equal
% timeError is the accepted time difference
if ~isempty(find(abs(diff(pow.timeVec)-pow.dt) > timeError))
  h = warndlg('Not equal time steps','!! Warning !!');
  uiwait(h);
end

% -*- Key -*- 
% Determine sample frequency, frequency resolution and Nyquist frequency
% mHz is the unit
mHz            = 1e3;
pow.sampleFreq = mHz*1/pow.dt;
pow.nyquist    = mHz*1/(2*pow.dt);
pow.freqVec    = pow.sampleFreq*(0:pow.N/2)/pow.N;
pow.B          = pow.freqVec';

% The most dominant frequencies are stored in pow.freq.vec
pow.freq.vec = [];

% Write header in target file
if ~writeFile('header')
  errordlg('File not found','File Error');
  
end

% On-screen information
fprintf('The file %s contain %g graphs\n',pow.file.source,pow.noCells)
h = helpdlg('Select region and/or press key to analyze. Press n to skip to next!',...
	    'Region Selection');
uiwait(h);

% Open a new figure window
figure('NumberTitle','off','Name','Spectral Analysis by Per Uhlen');

% Start spectrum analysis cell by cell
for col = 2:pow.noCells+1
  pow.counter = col; 
  fprintf('%5i (%i)\r',pow.counter-1,pow.noCells);
  
  % Extract single cell calcium recording to analyze
  y = pow.A(:,pow.counter);
  
  % -*- Key -*-
  % Trend elimination and centering of graph
  if trendDegree > 0
    pow.trend = polyfit(pow.timeVec,y,trendDegree);
    y         = y - polyval(pow.trend,pow.timeVec);
  end
   
  % Plot original single cell calcium recording
  subplot(2,1,1), cla
  plot(pow.timeVec,y)
  ylabel('Fluorecent Intensity')

  % Select area of interest to analyze
  t1       = 1;
  t2       = length(pow.timeVec);
  
    point1    = t1;               
    point2    = t2;
    x1        = min(point1(1,1),point2(1,1));
    x2        = max(point2(1,1),point2(1,1));
    
    for t=1:length(pow.timeVec)-1
      if x1 >= pow.timeVec(t) & x1 < pow.timeVec(t+1)
	t1 = t;
      end
      if x2 > pow.timeVec(t) & x2 <= pow.timeVec(t+1)
	t2 = t;
      end
    end
    subplot(2,1,1), cla
    plot(pow.timeVec(t1:t2),y(t1:t2))
    ylabel('Fluorecent Intensity')
    
  
  
  % Save the last key pressed
  pow.lastKey = get(gcf,'CurrentCharacter');
  
  % Set new y and temporary tmpTimeVec
  y          = y(t1:t2);
  tmpTimeVec = pow.timeVec(t1:t2);
  
  % Trend elimination and centering of new graph
  if trendDegree > 0
    pow.trend2 = polyfit(tmpTimeVec,y,trendDegree);
    y          = y - polyval(pow.trend2,tmpTimeVec);
  end
    
  % Filtering the signal
  if ~(strcmpi(pow.filter,'No') | strcmpi(pow.filter,'Rectangular')) 
    filtTimeVec = (tmpTimeVec-tmpTimeVec(1))/(tmpTimeVec(end)-tmpTimeVec(1));
    if strcmpi(pow.filter,'Hanning')
      filt = 0.5-0.5*cos(2*pi*filtTimeVec);
    elseif strcmpi(pow.filter,'Hamming')
      filt = 0.54-0.46*cos(2*pi*filtTimeVec);
    elseif strcmpi(pow.filter,'Blackman')
      filt = 0.42-0.5*cos(2*pi*filtTimeVec)+0.08*cos(4*pi*filtTimeVec);
    elseif strcmpi(pow.filter,'Bartlett')
      tCenter = ceil(length(filtTimeVec)/2);
      upRamp  = filtTimeVec(1:tCenter)/filtTimeVec(tCenter);
      if rem(length(filtTimeVec),2) == 0
	filt = [upRamp; flipud(upRamp(1:end))];
      else
	filt = [upRamp; flipud(upRamp(2:end))];
      end
    end
    y = y.*filt;
  end
  
  % Plot the new trend corrected and centered time series
  subplot(2,1,1), cla
  plot(tmpTimeVec,y)
  ylabel('Fluorecent Intensity')
  
  % Plot the filter function
  if ~strcmpi(pow.filter,'No')
    subplot(2,1,1), hold on
    plot(tmpTimeVec,filt,':m') 
  end

  % -*- Key -*-
  % Fast Fourier Transform
  Y = fft(y,pow.N);
  
  % -*- Key -*-
  % Power spectral density (the Power Spectrum)
  % The factor 2 compensates for missing negative values
  P            = Y.*conj(Y)/pow.N;
  P            = P(1:pow.N/2+1);
  P(2:pow.N/2) = 2*P(2:pow.N/2);
  pow.B        = [pow.B P];
  
  % -*- Key -*_
  % Determine all frequency peaks
  dP        = gradient(P);
  allPeaksP = find(dP(1:end-1)>0 & dP(2:end)<0);
  for peakN = 1:length(allPeaksP)
    if P(allPeaksP(peakN))<P(allPeaksP(peakN)+1)
      allPeaksP(peakN) = allPeaksP(peakN)+1;
    end
  end
  allValleysP = find(dP(1:end-1)<0 & dP(2:end)>0);
  for valleyN = 1:length(allValleysP)
    if P(allValleysP(valleyN))>P(allValleysP(valleyN)+1)
      allValleysP(valleyN) = allValleysP(valleyN)+1;
    end
  end
  allValleysP = [1; allValleysP];
  pow.peaks   = [pow.freqVec(allPeaksP)' P(allPeaksP)];

  % Exclude frequencies lower than lowPeriod periods  
  timeSpan  = tmpTimeVec(end)-tmpTimeVec(1);
  pow.peaks = pow.peaks(find(pow.peaks(:,1)>lowPeriod*1e3/timeSpan),:);
  
  % -*- Key -*_
  % Store analyzed data in pow.peaks with three columns
  % Frequency PSDheight RelativePower(in %)
  areaP = trapz(pow.freqVec,P);
  for j = 1:size(pow.peaks,1)
    [tmp,I] = sort(abs(pow.freqVec(allValleysP)-pow.peaks(j,1)));
    if length(allValleysP) > 1
      lowLim  = min(allValleysP(I(1:2)));
      highLim = max(allValleysP(I(1:2)));
    else
      lowLim  = 1;
      highLim = length(pow.freqVec);
    end
    pow.peaks(j,3) = 100*trapz(pow.freqVec(lowLim:highLim),P(lowLim:highLim))/areaP;
  end

  % Sort peaks depending on relative power or PSD height
  if pow.areaSelect
    pow.peaks = flipud(sortrows(pow.peaks,3));
  else
    pow.peaks = flipud(sortrows(pow.peaks,2));
  end
  
  % Automatically stores all the highest peaks determined by autoLevel
  if autoNoPeaks
    if pow.areaSelect
      pow.noPeaks = size(find(pow.peaks(:,3)>autoLevel*pow.peaks(1,3)),1);
    else
      pow.noPeaks = size(find(pow.peaks(:,2)>autoLevel*pow.peaks(1,2)),1);
    end
  end
  
  % Reduce the pow.peaks matrix to pow.noPeaks
  pow.peaks = pow.peaks(1:pow.noPeaks,:);

  % Store the most dominant frequency for mean calculation
  pow.freq.vec = [pow.freq.vec pow.peaks(1,1)];
  
  % Write analyzed data to file
  if ~writeFile('data')
    errordlg('File not found','File Error');
    
  end
  
  % Plot power spectrum with text
  subplot(2,1,2), hold on
  plot(pow.freqVec,P)
  set(gca,'Title',text('String','Power Spectrum','Color','r'))
  xlabel('Frequency (mHz)')
  ylabel('Power Spectral Density')
  ax = axis;
  if pow.noPeaks < 6
    dispPeaks = pow.noPeaks;
  else
    dispPeaks = 6;
  end
  for n = 1:dispPeaks
    if pow.areaSelect
      % Write relative power onto graph
      text(ax(2)*0.45,ax(4)*((8-n)/8),...
	   ['Peak ',num2str(n),' = ',...
	    num2str(pow.peaks(n,1),4),...
	    'mHz, Rel. Power is ',...
	    num2str(pow.peaks(n,3),3),'%'],...
	   'FontSize',9)
    else
      % Write power onto graph
      text(ax(2)*0.45,ax(4)*((8-n)/8),...
	   ['Peak ',num2str(n),' = ',...
	    num2str(pow.peaks(n,1),4),...
	    'mHz, Power is ',...
	    num2str(pow.peaks(n,2),3),'PSD'],...
	   'FontSize',9)
    end
  end
  text(pow.nyquist,0,[' \leftarrow Nyquist = ',num2str(pow.nyquist,4),' mHz'],...
       'FontSize',9,'Rotation',90,'Color','r')
  text(lowPeriod*1e3/timeSpan,0,[' \leftarrow'],'FontSize',9,'Rotation',90,'Color','g')
  
  % Mark the most dominant peaks
  subplot(2,1,2), hold on
  plot(pow.peaks(:,1),pow.peaks(:,2),'ro') 
  
  % Next button 
  if pow.counter < pow.noCells+1
    % Next
    uicontrol('Style','pushbutton',...
	      'String',['Next (' num2str(pow.counter) '/' num2str(pow.noCells) ')'],...
	      'Units','normalized',...
	      'Position',[0.01 0.01 0.14 0.07],'Callback','uiresume');
    uiwait(gcf)
    
    % Clear graphs
    subplot(2,1,1), cla
    subplot(2,1,2), cla
  else
    % Finish button
    uicontrol('Style','pushbutton',...
	      'String','Finish',...
	      'Units','normalized',...
	      'Position',[0.01 0.01 0.14 0.07],'Callback','uiresume');
    uiwait(gcf)
  end
  
end

% Statistics
pow.freq.meanValue = mean(pow.freq.vec);
if pow.noCells > 1
  pow.freq.semValue = std(pow.freq.vec)/sqrt(pow.noCells-1);
  pow.freq.StD = std(pow.freq.vec);
  pow.freq.CoV = std(pow.freq.vec)/mean(pow.freq.vec);
end

% Write info on the screen
fprintf('\n');
fprintf('Mean frequency: %f mHz \n',pow.freq.meanValue);
fprintf('SEM: %f mHz \n',pow.freq.semValue);
fprintf('Standard deviation: %f mHz \n',pow.freq.StD);
fprintf('Coefficient of variation: %f \n',pow.freq.CoV);
% Write footer to file
if ~writeFile('footer')
  errordlg('File not found','File Error');
  
end

% Write the power spectrum to a file
vec = {'yes','no'};
tmp = menu('Do you want to save the power spectrums to a file?','Yes','No');
if strcmpi(char(vec(tmp)),'yes')
  if ~writeFile('power')
    errordlg('File not found','File Error');
    
  end
end

close(gcf)
